# Supplementary material for: Whole-Genome Sequencing and RNA-Seq Reveal Differences in Genetic Mechanism for Flowering Response between Weedy Rice and Cultivated Rice
Source: Int J Mol Sci. 2022 Jan 30;23(3):1608. doi: 10.3390/ijms23031608 (PMC8836195; doi:10.3390/ijms23031608)
Supplement: Supplementary file 1 [file ijms-23-01608-s001.zip]

Archive with 12 entries (12 files):
- Supplementary Figures S1-S6.pdf
- Table S1.xlsx
- Table S10.xlsx
- Table S11.xlsx
- Table S2.xlsx
- Table S3.xlsx
- Table S4.xlsx
- Table S5.xlsx
- Table S6.xlsx
- Table S7.xlsx
- Table S8.xlsx
- Table S9.xlsx
