# Supplementary material for: Whole-Genome Sequencing and RNA-Seq Reveal Differences in Genetic Mechanism for Flowering Response between Weedy Rice and Cultivated Rice
Source: Int J Mol Sci. 2022 Jan 30;23(3):1608. doi: 10.3390/ijms23031608 (PMC8836195; doi:10.3390/ijms23031608)
Supplement: Supplementary file 1 [file ijms-23-01608-s001.zip › Table S1.xlsx]

## Sheet: Sheet1
Table S1. Whole genome re-sequencing results of Cypress and PSRR-1.
	Cypress	PSRR-1
Total Number of Reads	95183701	137685675
Mapped Reads	93404805	133773099
Assembly Rate (%)	98.13	97.16
Total Variants (SNP and InDels)a	1252749	2987630
Total SNPsa	1045192	2519458
Total InDelsa	208319	468172
Transition/Transversion (Ts/Tv) ratio	2.3	2.4
Total Structural Variations:	16300	42012
Deletions	7239	18053
Duplications	868	2012
Inversions	935	2131
Interchromosomal Variations	7258	19816
anumber of variants before comparative analysis
