# Supplementary material for: Whole-Genome Sequencing and RNA-Seq Reveal Differences in Genetic Mechanism for Flowering Response between Weedy Rice and Cultivated Rice
Source: Int J Mol Sci. 2022 Jan 30;23(3):1608. doi: 10.3390/ijms23031608 (PMC8836195; doi:10.3390/ijms23031608)
Supplement: Supplementary file 1 [file ijms-23-01608-s001.zip › Table S10.xlsx]

## Sheet: Sheet1
Table S10. List of flowering-related genes in WikiPathways used in this study.
Locus ID	Gene Symbol	MSU annotation
LOC_Os01g01484	DET1	light-mediated development protein DET1, putative, expressed
LOC_Os01g01700	RBX1	anaphase-promoting complex subunit 11, putative, expressed
LOC_Os01g04870	UV-DDB2	WD domain, G-beta repeat domain containing protein, expressed
LOC_Os01g08700	GI	GIGANTEA, putative, expressed
LOC_Os01g08790	NF-YC13	histone-like transcription factor and archaeal histone, putative,expressed
LOC_Os01g10504	OsMADS3	OsMADS3 - MADS-box family gene with MIKCc type-box, expressed
LOC_Os01g11940	FTL1	osFTL1 FT-Like1 homologous to Flowering Locus T gene; containsPfam profile PF01161: Phosphatidylethanolamine-binding protein, expressed
LOC_Os01g14010	ZOS1-05	ZOS1-05 - C2H2 zinc finger protein, expressed
LOC_Os01g15900	CDF2a	expressed protein
LOC_Os01g16414	ARP6	actin, putative, expressed
LOC_Os01g25370	ESD4a	SUMO protease, putative, expressed
LOC_Os01g38530	ELF3b	ELF3 protein, putative, expressed
LOC_Os01g49690	FYPP3	Ser/Thr protein phosphatase family protein, putative, expressed
LOC_Os01g51300	FVE	WD domain, G-beta repeat domain containing protein, expressed
LOC_Os01g52640	SPA2	suppressor of phythchrome A, putative, expressed
LOC_Os01g56610	LFL1	homocysteine S-methyltransferase protein, putative, expressed
LOC_Os01g59660	GAMyb	MYB family transcription factor, putative, expressed
LOC_Os01g59760	DPBF3	bZIP transcription factor, putative, expressed
LOC_Os01g61810	NF-YB2	histone-like transcription factor and archaeal histone, putative,expressed
LOC_Os01g64000	OsbZIP10	bZIP transcription factor, putative, expressed
LOC_Os01g64730	OSE2	bZIP transcription factor domain containing protein, expressed
LOC_Os01g64820	POLA1	POLA1 - Putative DNA polymerase alpha catalytic subunit, expressed
LOC_Os01g67970	ZOS1-20	ZOS1-20 - C2H2 zinc finger protein, expressed
LOC_Os01g69850	OsMADS51	OsMADS65 - MADS-box family gene with MIKC* type-box, expressed
LOC_Os01g70730	FPF1	flowering promoting factor-like 1, putative, expressed
LOC_Os01g70810	OsLD	homeobox domain containing protein, expressed
LOC_Os01g70890	HAP3D	histone-like transcription factor and archaeal histone, putative,expressed
LOC_Os01g72220	FY	WD domain, G-beta repeat domain containing protein, expressed
LOC_Os01g73770	DREB1F	dehydration-responsive element-binding protein, putative, expressed
LOC_Os01g74020	LUX	MYB family transcription factor, putative, expressed
LOC_Os02g02290	SNF2L	SNF2 family N-terminal domain containing protein, expressed
LOC_Os02g02880	FIO1	expressed protein
LOC_Os02g04100	PAF1	peptidase, T1 family, putative, expressed
LOC_Os02g04660	PRMT5	arginine N-methyltransferase 5, putative, expressed
LOC_Os02g05700	LKP2	OsFBO8 - F-box and other domain containing protein, expressed
LOC_Os02g05840	VIL2	VIL2 protein, putative, expressed
LOC_Os02g07430	OsMADS29	OsMADS29 - MADS-box family gene with MIKCc type-box, expressed
LOC_Os02g07450	NF-YC2	core histone H2A/H2B/H3/H4, putative, expressed
LOC_Os02g09920	PHDfL	PHD-finger domain containing protein, putative, expressed
LOC_Os02g13310	OsHB1a	homeobox domain containing protein, expressed
LOC_Os02g17780	CPS1	ent-kaurene synthase, chloroplast precursor, putative, expressed
LOC_Os02g19140	SINAT5	seven in absentia protein family domain containing protein, expressed
LOC_Os02g30800	POLE1	POLE1 - Putative DNA polymerase epsilon catalytic subunit, expressed
LOC_Os02g32430	LWD	WD domain, G-beta repeat domain containing protein, expressed
LOC_Os02g32950	RCN2	RCN2 Centroradialis-like1 homologous to TFL1 gene; contains Pfam profile PF01161: Phosphatidylethanolamine-binding protein, expressed
LOC_Os02g34850	EFS	histone-lysine N-methyltransferase ASHH2, putative, expressed
LOC_Os02g36924	OsMADS27	OsMADS27 - MADS-box family gene with MIKCc type-box, expressed
LOC_Os02g36974	GF14e	14-3-3 protein, putative, expressed
LOC_Os02g40510	TOC1	response regulator receiver domain containing protein, expressed
LOC_Os02g41550	CRY2	FAD binding domain of DNA photolyase domain containing protein, expressed
LOC_Os02g42380	TCPL1	TCP family transcription factor, putative, expressed
LOC_Os02g44310	LTPL112	LTPL112 - Protease inhibitor/seed storage/LTP family protein precursor, expressed
LOC_Os02g45130	WNK4	protein kinase, putative, expressed
LOC_Os02g45250	ROC5	homeobox and START domains containing protein, putative, expressed
LOC_Os02g45450	DREB1G	dehydration-responsive element-binding protein, putative, expressed
LOC_Os02g46450	PIE1	helicase conserved C-terminal domain containing protein, expressed
LOC_Os02g47660	bhlh79	basic helix-loop-helix, putative, expressed
LOC_Os02g47810	Dof12	dof zinc finger domain containing protein, putative, expressed
LOC_Os02g49370	LEC1B	histone-like transcription factor and archaeal histone, putative,expressed
LOC_Os02g49410	NF-YB1	histone-like transcription factor and archaeal histone, putative,expressed
LOC_Os02g52340	OsMADS22	OsMADS22 - MADS-box family gene with MIKCc type-box, expressed
LOC_Os02g52780	bZIP23	bZIP transcription factor, putative, expressed
LOC_Os02g53140	COP1	COP1, putative, expressed
LOC_Os02g53620	NF-YA5	nuclear transcription factor Y subunit, putative, expressed
LOC_Os03g03070	OsMADS50	transcription factor, putative, expressed, SOC1
LOC_Os03g05680	JARID1C	histone demethylase JARID1C, putative, expressed
LOC_Os03g07360	OsCDF1	expressed protein
LOC_Os03g07880	NF-YA6	nuclear transcription factor Y subunit, putative, expressed
LOC_Os03g08754	MADS47	OsMADS47 - MADS-box family gene with MIKCc type-box, expressed
LOC_Os03g09310	FRL1	frigida, putative, expressed
LOC_Os03g10040	FBX77	OsFBX77 - F-box domain containing protein, expressed
LOC_Os03g10940	CKA2	casein kinase II subunit alpha-2, putative, expressed
LOC_Os03g11614	OsMADS1	OsMADS1 - MADS-box family gene with MIKCc type-box, expressed
LOC_Os03g14669	NF-YC1	core histone H2A/H2B/H3/H4, putative, expressed
LOC_Os03g14850	MADS72	OsMADS72 - MADS-box family gene with M-alpha type-box, expressed
LOC_Os03g17570	PPR73	response regulator receiver domain containing protein, expressed
LOC_Os03g19480	EZ3	SET domain containing protein, expressed
LOC_Os03g19590	PHYB/PHYD	phytochrome B, putative, expressed
LOC_Os03g22570	ABH1	MIF4G domain containing protein, putative, expressed
LOC_Os03g25260	SEF1	HIT zinc finger domain containing protein, expressed
LOC_Os03g29760	NF-YA8	nuclear transcription factor Y subunit, putative, expressed
LOC_Os03g29970	HAP3I	histone-like transcription factor and archaeal histone, putative,expressed
LOC_Os03g43890	MSI1	WD domain, G-beta repeat domain containing protein, expressed
LOC_Os03g44540	NF-YA10a	nuclear transcription factor Y subunit, putative, expressed
LOC_Os03g46190	CDC73	parafibromin, putative, expressed
LOC_Os03g48970	NF-YA1	nuclear transcription factor Y subunit, putative, expressed
LOC_Os03g49990	SLR1	GRAS family transcription factor domain containing protein, expressed
LOC_Os03g51030	PHYA	phytochrome A, putative, expressed
LOC_Os03g52700	HOS1	expressed protein
LOC_Os03g54084	PHYC	phytochrome C, putative, expressed
LOC_Os03g54160	OsMADS14	OsMADS14 - MADS-box family gene with MIKCc type-box, expressed
LOC_Os03g55389	CKA1	casein kinase II subunit alpha-1, putative, expressed
LOC_Os03g55490	CK2alphaCp	casein kinase II subunit alpha-2, putative, expressed
LOC_Os03g57290	CUL4B	cullin, putative, expressed
LOC_Os03g63530	NF-YC10	histone-like transcription factor and archaeal histone, putative,expressed
LOC_Os04g08034	EMF	ZOS4-02 - C2H2 zinc finger protein, expressed
LOC_Os04g34976	SDG26	SET domain containing protein, expressed
LOC_Os04g37920	OsCRY1b	FAD binding domain of DNA photolyase domain containing protein, expressed
LOC_Os04g38770	MADS61	OsMADS61 - MADS-box family gene with MIKCc type-box, expressed
LOC_Os04g38870	GF14b	14-3-3 protein, putative, expressed
LOC_Os04g41910	ELF9	RNA recognition motif containing protein, putative, expressed
LOC_Os04g42020	COL5	CCT/B-box zinc finger protein, putative, expressed
LOC_Os04g47270	LDL3	amine oxidase, putative, expressed
LOC_Os04g51000	FL	transcription factor FL, putative, expressed
LOC_Os04g52410	OsMADS31	OsMADS31 - MADS-box family gene with MIKCc type-box, expressed
LOC_Os04g55560	AP2	AP2 domain containing protein, expressed
LOC_Os04g56800	PIN1OS	peptidyl-prolyl cis-trans isomerase, putative, expressed
LOC_Os04g59460	DCAF1	expressed protein
LOC_Os05g02690	SRR1	sensitivity to red light reduced protein 1, putative, expressed
LOC_Os05g03040	TOE1	AP2 domain containing protein, expressed
LOC_Os05g04740	HFR1	helix-loop-helix DNA-binding domain containing protein, expressed
LOC_Os05g06270	VIP2	zinc finger, C3HC4 type domain containing protein, expressed
LOC_Os05g10770	JMJ703	transcription factor jumonji, putative, expressed
LOC_Os05g23670	JMJ704	transcription factor jumonji, putative, expressed
LOC_Os05g28980	DI19-2	drought induced 19 protein, putative, expressed
LOC_Os05g33730	GID1	gibberellin receptor GID1L2, putative, expressed
LOC_Os05g38820	NF-YB4	histone-like transcription factor and archaeal histone, putative,expressed
LOC_Os05g41070	OsAREB3	bZIP transcription factor, putative, expressed
LOC_Os05g41210	OsCam2	OsCam2 - Calmodulin, expressed
LOC_Os05g41450	NF-YC11	histone-like transcription factor and archaeal histone, putative,expressed
LOC_Os05g41790	ZnF36	zinc finger C-x8-C-x5-C-x3-H type family protein, expressed
LOC_Os05g47650	RAV1-like1	B3 DNA binding domain containing protein, expressed
LOC_Os05g48960	U2AF	splicing factor U2AF, putative, expressed
LOC_Os05g49590	SPA1	suppressor of phythchrome A, putative, expressed
LOC_Os05g49780	NF-YB3	histone-like transcription factor and archaeal histone, putative,expressed
LOC_Os05g51480	UV-DDB	cleavage and polyadenylation specificity factor, putative, expressed
LOC_Os06g01670	MYB29	myb-like DNA-binding domain containing protein, expressed
LOC_Os06g05060	ELF3a	ELF3 protein, putative, expressed
LOC_Os06g06300	RFT1	osFTL3 FT-Like3 homologous to Flowering Locus T gene; containsPfam profile PF01161: Phosphatidylethanolamine-binding protein, expressed
LOC_Os06g06320	Hd3a	osFTL2 FT-Like2 homologous to Flowering Locus T gene; containsPfam profile PF01161: Phosphatidylethanolamine-binding protein, expressed
LOC_Os06g06750	Ghd7	OsMADS5 - MADS-box family gene with MIKCc type-box, expressed
LOC_Os06g09450	SUS2	sucrose synthase, putative, expressed
LOC_Os06g10880	OsABF2	bZIP transcription factor, putative, expressed
LOC_Os06g16370	Hd1	CCT/B-box zinc finger protein, putative, expressed
LOC_Os06g16390	EZ1	SET domain containing protein, expressed
LOC_Os06g17480	LEC1A	histone-like transcription factor and archaeal histone, putative,expressed
LOC_Os06g19444	COL9a	CCT/B-box zinc finger protein, putative, expressed
LOC_Os06g30370	OsMFT1	osMFT1 MFT-Like1 homologous to Mother of FT and TFL1 gene; contains Pfam profile PF01161: Phosphatidylethanolamine-binding protein, expressed
LOC_Os06g45640	NF-YC2a	core histone H2A/H2B/H3/H4, putative, expressed
LOC_Os06g47890	ZTLa	OsFBO9 - F-box and other domain containing protein, expressed
LOC_Os07g01820	OsMADS15	OsMADS15 - MADS-box family gene with MIKCc type-box, expressed
LOC_Os07g02350	-	casein kinase II subunit alpha-2, putative, expressed
LOC_Os07g06470	NF-YA10b	nuclear transcription factor Y subunit, putative, expressed
LOC_Os07g09510	ELF5	retrotransposon protein, putative, unclassified, expressed
LOC_Os07g13170	SNB	AP2 domain containing protein, expressed
LOC_Os07g29360	ELF8	tetratricopeptide repeat domain containing protein, expressed
LOC_Os07g31280	CKB4	casein kinase II subunit beta-4, putative, expressed
LOC_Os07g32170	SPL13	OsSPL13 - SBP-box gene family member, expressed
LOC_Os07g32450	FLX	protein kinase PKN/PRK1, effector, putative, expressed
LOC_Os07g38360	TIC	expressed protein
LOC_Os07g38530	WNK1	STE_PAK_Ste20_Slob_Wnk.4 - STE kinases include homologs to sterile 7, sterile 11 and sterile 20 from yeast, expressed
LOC_Os07g39220	BZR1	BES1/BZR1 homolog protein, putative, expressed
LOC_Os07g41370	MADS18	OsMADS18 - MADS-box family gene with MIKCc type-box, expressed
LOC_Os07g41580	HAP3F	histone-like transcription factor and archaeal histone, putative,expressed
LOC_Os07g41720	NF-YA3	nuclear transcription factor Y subunit, putative, expressed
LOC_Os07g45400	CRP	expressed protein
LOC_Os07g48570	CDF3	expressed protein
LOC_Os07g49320	ESP4	HEAT repeat family protein, putative, expressed
LOC_Os07g49460	Hd2	response regulator receiver domain containing protein, expressed
LOC_Os08g01054	OsHUA2	retrotransposon protein, putative, unclassified, expressed
LOC_Os08g01680	FAS2	WD domain, G-beta repeat domain containing protein, expressed
LOC_Os08g03240	LRK1	lectin-like receptor kinase 1, putative, expressed
LOC_Os08g04270	FIE	WD domain, G-beta repeat domain containing protein, expressed
LOC_Os08g04280	Actin	actin, putative, expressed
LOC_Os08g06070	ELF7	ELF7, putative, expressed
LOC_Os08g06110	LHY	MYB family transcription factor, putative, expressed
LOC_Os08g08830	PCFS4	expressed protein
LOC_Os08g24946	EDM2	EDM2, putative, expressed
LOC_Os08g29500	NF-YB13	histone-like transcription factor and archaeal histone, putative,expressed
LOC_Os08g32620	ES43b	ES43 protein, putative, expressed
LOC_Os08g33370	GF14c	14-3-3 protein, putative, expressed
LOC_Os08g39890	OsSPL14	OsSPL14 - SBP-box gene family member, expressed
LOC_Os08g41950	OsMADS7	OsMADS7 - MADS-box family gene with MIKCc type-box, expressed
LOC_Os08g43550	MYB	MYB family transcription factor, putative, expressed
LOC_Os08g44510	SPY	UDP-N-acetylglucosamine--peptide N-acetylglucosaminyltransferaseSPINDLY, putative, expressed
LOC_Os08g44770	CSD2	copper/zinc superoxide dismutase, putative, expressed
LOC_Os09g03610	FCA	flowering time control protein FCA, putative, expressed
LOC_Os09g04890	ATX-1	histone-lysine N-methyltransferase, H3 lysine-4 specific ATX1, putative, expressed
LOC_Os09g06464	OsCO3	CCT/B-box zinc finger protein, putative, expressed
LOC_Os09g07380	-	frigida, putative, expressed
LOC_Os09g07500	OsPRP3	expressed protein
LOC_Os09g13610	PFT1	PFT1, putative, expressed
LOC_Os09g13630	VEF	ZOS9-03 - C2H2 zinc finger protein, expressed
LOC_Os09g21770	ES43a	ES43 protein, putative, expressed
LOC_Os09g28310	bZIP72	bZIP transcription factor, putative, expressed
LOC_Os09g29310	ATL6l	zinc finger, C3HC4 type domain containing protein, expressed
LOC_Os09g30310	NF-YC8	core histone H2A/H2B/H3/H4, putative, expressed
LOC_Os09g32948	OsMADS8	OsMADS8 - MADS-box family gene with MIKCc type-box, expressed
LOC_Os09g34070	FPA	RNA recognition motif containing protein, expressed
LOC_Os09g36910	FD1	bZIP transcription factor domain containing protein, expressed
LOC_Os09g38790	ZOS9-19	ZOS9-19 - C2H2 zinc finger protein, expressed
LOC_Os09g39490	NF-YB11	histone-like transcription factor and archaeal histone, putative,expressed
LOC_Os10g17770	LHP1	chromo domain-containing protein LHP1, putative, expressed
LOC_Os10g28330	ID1	ZOS10-04 - C2H2 zinc finger protein, expressed
LOC_Os10g32600	Ehd1	MYB family transcription factor, putative, expressed
LOC_Os10g35110	Gal1	alpha-galactosidase precursor, putative, expressed
LOC_Os10g35560	SFR6	expressed protein
LOC_Os10g39130	OsMADS56	OsMADS56 - MADS-box family gene with MIKCc type-box, expressed, SOC1
LOC_Os10g41440	OsPEP	KH domain containing protein, putative, expressed
LOC_Os10g41520	CKB1	casein kinase II subunit beta-4, putative, expressed
LOC_Os10g42690	JMJ706	jmjC domain containing protein, expressed
LOC_Os11g02300	WNK8b	CPuORF36 - conserved peptide uORF-containing transcript, expressed
LOC_Os11g02305	WNK8a	expressed protein
LOC_Os11g05470	RCN1	RCN1 Centroradialis-like1 homogous to TFL1 gene; contains Pfamprofile PF01161: Phosphatidylethanolamine-binding protein, expressed
LOC_Os11g05930	PRR59	response regulator receiver domain containing protein, expressed
LOC_Os11g34460	FBO10	OsFBO10 - F-box and other domain containing protein, expressed
LOC_Os11g40610	ELF4	EARLY flowering protein, putative, expressed
LOC_Os11g43890	REC14	WD domain, G-beta repeat domain containing protein, expressed
LOC_Os12g02250	WNK8	STE_PAK_Ste20_Slob_Wnk.3 - STE kinases include homologs to sterile 7, sterile 11 and sterile 20 from yeast, expressed
LOC_Os12g07950	SRT2	transcriptional regulator Sir2 family protein, putative, expressed
LOC_Os12g08280	DPNPase	inositol-1-monophosphatase, putative, expressed
LOC_Os12g34850	VRN5a	Fibronectin type III domain containing protein, expressed
LOC_Os12g36194	NDPK2	nucleoside diphosphate kinase, putative, expressed
LOC_Os12g38970	VIP4a	VIP4, putative, expressed
LOC_Os12g40120	VRN1	B3 DNA binding domain containing protein, expressed
LOC_Os12g40560	FLK	KH domain containing protein, putative, expressed
LOC_Os12g41650	bhlh102	helix-loop-helix DNA-binding domain containing protein, expressed
LOC_Os12g41880	NF-YA4	nuclear transcription factor Y subunit, putative, expressed
LOC_Os12g41900	SDG25	SET domain containing protein, expressed
LOC_Os12g42400	NF-YA2	nuclear transcription factor Y subunit, putative, expressed
