# Supplementary material for: Whole-Genome Sequencing and RNA-Seq Reveal Differences in Genetic Mechanism for Flowering Response between Weedy Rice and Cultivated Rice
Source: Int J Mol Sci. 2022 Jan 30;23(3):1608. doi: 10.3390/ijms23031608 (PMC8836195; doi:10.3390/ijms23031608)
Supplement: Supplementary file 1 [file ijms-23-01608-s001.zip › Table S11.xlsx]

## Sheet: Sheet1
Table S11. List of primers used in qRT-PCR experiments.
Locus ID	Gene Symbol	Forward primer (5'-3')	Reverse primer (5'-3')
LOC_Os03g54160	OsMADS14	AGTCCATTAACGAGCTTCAACG	CATGAAGGAGGATGATGAGGAAC
LOC_Os07g01820	OsMADS15	CACCTCATGGGAGAGGATCTA	CTCGGAAATGGACTCAAGCATAAG
LOC_Os10g39130	OsMADS56	GTGGAGACTGATCTGTACATTGG	GTGAGATGAACAGGATGTCACTG
LOC_Os10g32600	Ehd1	GCGCTTTTGATTTCCTGC	TTCGGAATATGTGCTGCC
LOC_Os06g16370	Hd1	AGGGCCGTTTCGCCAAGAGA	ACCGTCAGATAGAGCTGCAGTGGA
LOC_Os06g06320	Hd3a	AGCCCAAGTGACCCTAACCT	GTTGTAGAGCTCGGCGAAGT
LOC_Os06g06300	RFT1	AGGATTGTGGGTGATGTGCT	ATTGGAGACGATCCTTGCAC
LOC_Os01g22490	Ubq5	ACCACTTCGACCGCCACTACT	ACGCCTAAGCCTGCTGGTT
