# Supplementary material for: Whole-Genome Sequencing and RNA-Seq Reveal Differences in Genetic Mechanism for Flowering Response between Weedy Rice and Cultivated Rice
Source: Int J Mol Sci. 2022 Jan 30;23(3):1608. doi: 10.3390/ijms23031608 (PMC8836195; doi:10.3390/ijms23031608)
Supplement: Supplementary file 1 [file ijms-23-01608-s001.zip › Table S2.xlsx]

## Sheet: Sheet1
Table S2. List of days to heading QTLs used in this study.
Chromosome	Published symbol	Start (bp)	End (bp)	Database/Reference
Chr1	QHd1a	1039086	3509959	Gramene
Chr1	dth1.1	3050029	12301053	Gramene
Chr1	dth1.2	34937981	40567354	Gramene
Chr1	qHD1 CR	35197724	35733597	Subudhi et al. 2018
Chr1	qHD1 BR	36622987	38895431	Subudhi et al. 2018
Chr1	QHd1c	40565651	41541798	Gramene
Chr1	Hd1a	41967890	42955596	Gramene
Chr2	dth2.1	2570673	4305907	Gramene
Chr2	QTL2a	6119234	7537671	Gramene
Chr2	QHd2a	17484665	19866086	Gramene
Chr2	dth2.1	25141096	27610063	Gramene
Chr2	qHD-2	25459895	25865568	Gramene
Chr2	qHD2-2 BR	32019781	32780422	Subudhi et al. 2018
Chr2	qHD2-1 BR	10310198	19342152	Subudhi et al. 2018
Chr3	qHD3 BR	797774	1457746	Subudhi et al. 2018
Chr3	qHD3 CR	797774	1457746	Subudhi et al. 2018
Chr3	Hd9	1269327	1299252	Gramene
Chr3	qHD-3-1	1446078	4558812	Gramene
Chr3	QHd3b	7347629	10600443	Gramene
Chr3	dth3.2	9844999	12407510	Gramene
Chr3	dth3.3	23126064	28813128	Gramene
Chr3	qDTH-3	28527366	35443016	Gramene
Chr4	qDTH-4	345736	12642399	Gramene
Chr4	dth4.2	24732111	28575029	Gramene
Chr4	qHD4s	31662839	32449446	Qi et al. 2015
Chr5	QHd5a	445795	2091910	Gramene
Chr5	qHD5 CR	2915932	4262880	Subudhi et al. 2018
Chr5	qHD-5	18874932	21373047	Gramene
Chr5	QHd5b	24261900	27118665	Gramene
Chr6	qDTH-6	642735	24919236	Gramene
Chr6	qHD6 CR	6231168	9310107	Subudhi et al. 2018
Chr6	qHD6 BR	8746104	18473628	Subudhi et al. 2018
Chr6	qHD6S	9289670	10554031	Qi et al. 2015
Chr7	dth7.1	1160982	17462588	Gramene
Chr7	qHD7-1 BR	6062889	12784688	Subudhi et al 2018
Chr7	qHD7s	6779215	12786962	Qi et al. 2015
Chr7	dth7.1	12783492	21871356	Gramene
Chr7	Se7.1 (RM214)	12784127	12784688	Gu and Foley 2007
Chr7	dth7.2	23106262	25652668	Gramene
Chr7	QHd7	26885562	29340115	Gramene
Chr7	QTL7b	27783170	29268073	Gramene
Chr7	qHD7 CR	27891592	29562285	Subudhi et al. 2018
Chr7	qHD7-2 BR	28750172	29341107	Subudhi et al. 2018
Chr7	Hd2	29489075	29661429	Gramene
Chr7	Se7.2 (RM172)	29562443	29562285	Gu and Foley 2007
Chr8	qDTH-8	360152	16537195	Gramene
Chr8	qHD8 CR	3168867	4773894	Subudhi et al. 2018
Chr8	qHD8S	4102290	4212710	Qi et al 2015
Chr8	Se8 (RM25)	4378454	4378594	Gu and Foley 2007
Chr8	qHD-8	5421297	27109191	Gramene
Chr8	qHD8.1s	8923052	8924004	Qi et al. 2015; Thurber et al. 2013
Chr8	qHD8.2s	13927893	20650257	Qi et al. 2015; Thurber et al. 2013
Chr9	FLTQ2	1211963	10842176	Gramene
Chr9	QHd9	11807446	15547564	Gramene
Chr9	qDTH-9	22194746	22720860	Gramene
Chr10	QTL10a	12900279	15844682	Gramene
Chr10	qQTL10b	17113212	20978165	Gramene
Chr10	hd-10a	21098188	22926437	Gramene
Chr11	qHD11 BR	27673250	28805158	Subudhi et al. 2018
Chr12	qHD-12	532909	18867702	Gramene
Chr12	qHD12-1 BR	1075511	1612935	Subudhi et al. 2018
Chr12	dth12.1	20013762	26108004	Gramene
Chr12	qHD12-2 BR	25463793	26988548	Subudhi et al. 2018
