# Supplementary material for: Whole-Genome Sequencing and RNA-Seq Reveal Differences in Genetic Mechanism for Flowering Response between Weedy Rice and Cultivated Rice
Source: Int J Mol Sci. 2022 Jan 30;23(3):1608. doi: 10.3390/ijms23031608 (PMC8836195; doi:10.3390/ijms23031608)
Supplement: Supplementary file 1 [file ijms-23-01608-s001.zip › Table S3.xlsx]

## Sheet: Sheet1
Table S3. Annotations of 225 predicted genes identified from the unmapped reads of PSRR-1.
SN	Unmapped accession ID	Subject accession (NCBI ID)	Descrption	Species/Group	E-value	Bitscore	Score	Percent Identity	Number Identity	Database	Query length	PANTHER ID	PANTHER Description	Superfamily/family	Superfamily/Family Description	Domain	Domain Description	Active/Binding site/Repeat	Active/Binding site/Repeat Description	Flowering-related with similar INTERPRO
1	g1.t1	KAF2912119	hypothetical protein DAI22_11g232700 [Oryza sativa Japonica Group]	Oryza sativa Japonica Group	5.59e-172	499	1284	82.392	248	NCBI	302	PTHR23155	DISEASE RESISTANCE PROTEIN RP
2	g2.t1	BBF89827	putative NBS-LRR class RGA [Oryza sativa f. spontanea]	Oryza sativa f. spontanea	1.44e-107	330	846	77.027	171	NCBI	193	PTHR23155	DISEASE RESISTANCE PROTEIN RP
3	g3.t1	BBD82472	hypothetical protein [Oryza sativa Indica Group]	Oryza sativa Indica Group	3.25e-14	71.6	174	81.667	49	NCBI	76
4	g4.t1	BBD82473	hypothetical protein [Oryza sativa Indica Group]	Oryza sativa Indica Group	5.01e-41	142	359	80.645	75	NCBI	137
5	g5.t1	ABA99635	Zinc knuckle family protein, expressed [Oryza sativa Japonica Group]	Oryza sativa Japonica Group	2.56e-168	517	1331	57.701	266	NCBI	1004	PTHR33087	FAMILY NOT NAMED	IPR036875	Zinc finger, CCHC-type superfamily	IPR001878	Zinc finger, CCHC-type
6	g6.t1	EAY99464	hypothetical protein OsI_21432 [Oryza sativa Indica Group]	Oryza sativa Indica Group	5.23e-50	162	411	98.864	87	NCBI	88
7	g7.t1	XP_015646143	uncharacterized protein LOC9271009 isoform X2 [Oryza sativa Japonica Group]	Oryza sativa Japonica Group	2.27e-69	223	569	60.209	115	NCBI	179	PTHR33087	FAMILY NOT NAMED
8	g8.t1	CAD6342770	unnamed protein product [Miscanthus lutarioriparius]	Miscanthus lutarioriparius	3.65e-28	109	272	75.362	52	NCBI	69
9	g9.t1	EEC84611	hypothetical protein OsI_31446 [Oryza sativa Indica Group]	Oryza sativa Indica Group	2.6e-64	207	527	100	97	NCBI	97
10	g10.t1	EEC66660	hypothetical protein OsI_32942 [Oryza sativa Indica Group]	Oryza sativa Indica Group	4.3e-62	214	544	98.148	106	NCBI	110
11	g11.t1	EEC81652	hypothetical protein OsI_25190 [Oryza sativa Indica Group]	Oryza sativa Indica Group	0.006	45.8	107	43.75	49	NCBI	109
12	g12.t1	EAY82907	hypothetical protein OsI_38120 [Oryza sativa Indica Group]	Oryza sativa Indica Group	0	838	2166	99.516	411	UniProt	446	PTHR47967	OS07G0603500 PROTEIN-RELATED	IPR021109	Aspartic peptidase domain superfamily	IPR033121; IPR032799;IPR032861	Peptidase family A1 domain; Xylanase inhibitor, C-terminal; Xylanase inhibitor, N-terminal
13	g13.t1	A0A0E0EQZ4	Uncharacterized protein	Oryza meridionalis	4.2e-65	-	524	74	124	NCBI	169
14	g14.t1	ACX94087	hAT family dimerization domain protein [Oryza sativa Japonica Group]	Oryza sativa Japonica Group	1.02e-53	189	480	98.947	94	NCBI	102
15	g15.t1	KAF2910869	hypothetical protein DAI22_11g134000 [Oryza sativa Japonica Group]	Oryza sativa Japonica Group	1.85e-55	197	500	100	106	NCBI	141
16	g16.t1	KAF2915749	hypothetical protein DAI22_09g063300 [Oryza sativa Japonica Group]	Oryza sativa Japonica Group	0	676	1744	97.898	326	NCBI	336	PTHR27007	FAMILY NOT NAMED	IPR011009	Protein kinase-like domain superfamily	IPR000719	Protein kinase domain			LOC_Os07g02350; LOC_Os03g55490; LOC_Os03g10940; LOC_Os08g03240; LOC_Os05g49590; LOC_Os01g52640; LOC_Os07g38530; LOC_Os02g45130; LOC_Os12g02250; LOC_Os11g02300
17	g17.t1	XP_034569263	putative disease resistance RPP13-like protein 3 [Setaria viridis]	Setaria viridis	0	712	1838	52.089	399	NCBI	798	PTHR23155	DISEASE RESISTANCE PROTEIN RP	IPR027417	P-loop containing nucleoside triphosphate hydrolase	IPR002182	NB-ARC			LOC_Os02g46450; LOC_Os02g02290
18	g18.t1	XP_006647561	PREDICTED: wall-associated receptor kinase 4-like [Oryza brachyantha]	Oryza brachyantha	3.06e-156	470	1209	77.622	222	NCBI	306	PTHR33491	OSJNBA0016N04.9 PROTEIN			IPR025287	Wall-associated receptor kinase, galacturonan-binding domain
19	g19.t1	EAY81681	hypothetical protein OsI_36853 [Oryza sativa Indica Group]	Oryza sativa Indica Group	0	1302	3370	87.432	647	NCBI	689	PTHR31325	OS01G0798800 PROTEIN-RELATED	IPR007658	Protein of unknown function DUF594	IPR025315	Domain of unknown function DUF4220
20	g20.t1	EEC71944	hypothetical protein OsI_04760 [Oryza sativa Indica Group]	Oryza sativa Indica Group	8.6e-79	245	625	94.574	122	NCBI	225
21	g21.t1	EEC84351	hypothetical protein OsI_30874 [Oryza sativa Indica Group]	Oryza sativa Indica Group	0	919	2374	93.865	459	NCBI	464	PTHR33170	FAMILY NOT NAMED			IPR025558	Domain of unknown function DUF4283
22	g22.t1	EEC73245	hypothetical protein OsI_07348 [Oryza sativa Indica Group]	Oryza sativa Indica Group	3.03e-55	186	471	100	94	NCBI	96
23	g23.t1	EAY92559	hypothetical protein OsI_14299 [Oryza sativa Indica Group]	Oryza sativa Indica Group	2.95e-147	428	1100	74.747	222	NCBI	299
24	g24.t1	BBF89542	putative NBS-LRR class RGA [Oryza glaberrima]	Oryza glaberrima	0	538	1386	70.992	279	NCBI	393	PTHR23155	DISEASE RESISTANCE PROTEIN RP
25	g25.t1	EAZ04092	hypothetical protein OsI_26230 [Oryza sativa Indica Group]	Oryza sativa Indica Group	7.44e-29	110	276	100	53	UniProt	83
26	g26.t1	D8U801	RING-type E3 ubiquitin transferase	Volvox carteri f. nagariensis	2.1	-	87	28.1	87	NCBI	312
27	g27.t1	BBF90054	putative RGH1A [Oryza rufipogon]	Oryza rufipogon	3.72e-160	480	1235	90.706	244	NCBI	270	PTHR19338	TRANSLOCASE OF INNER MITOCHONDRIAL MEMBRANE 13 HOMOLOG	IPR027417	P-loop containing nucleoside triphosphate hydrolase	IPR002182; IPR041118	NB-ARC;Rx, N-terminal			LOC_Os02g46450; LOC_Os02g02290
28	g28.t1	KAF0899868	hypothetical protein E2562_025113 [Oryza meyeriana var. granulata]	Oryza meyeriana var. granulata	5.91e-09	58.5	140	51.429	36	NCBI	92
29	g29.t1	XP_028651485	RRP12-like protein [Erpetoichthys calabaricus]	Erpetoichthys calabaricus	0.38	38.9	89	37.5	18	NCBI	63
30	g30.t1	EEC75611	hypothetical protein OsI_12324 [Oryza sativa Indica Group]	Oryza sativa Indica Group	0	796	2055	95.5	382	NCBI	470	PTHR27005	WALL-ASSOCIATED RECEPTOR KINASE-LIKE 21
31	g31.t1	KAF0922605	hypothetical protein E2562_001014 [Oryza meyeriana var. granulata]	Oryza meyeriana var. granulata	0	541	1393	77.41	281	UniProt	366	PTHR47967	OS07G0603500 PROTEIN-RELATED	IPR021109	Aspartic peptidase domain superfamily	IPR025287; IPR033121;IPR032799; IPR032861	Wall-associated receptor kinase, galacturonan-binding domain; Peptidase family A1 domain; Xylanase inhibitor, C-terminal; Xylanase inhibitor, N-terminal	IPR001969	Aspartic peptidase, active site
32	g32.t1	A0A0D3HEA5	Uncharacterized protein	Oryza barthii	0.00042	-	106	31.6	38	NCBI	122
33	g33.t1	EEC72777	hypothetical protein OsI_06442 [Oryza sativa Indica Group]	Oryza sativa Indica Group	3.22e-57	180	457	98.889	89	NCBI	90
34	g34.t1	BBF89336	putative NBS-LRR class RGA [Oryza barthii]	Oryza barthii	2.53e-17	87.8	216	48.413	61	NCBI	123
35	g35.t1	KAF2911319	hypothetical protein DAI22_11g168950 [Oryza sativa Japonica Group]	Oryza sativa Japonica Group	3.04e-07	54.7	130	56.863	29	NCBI	108
36	g36.t1	EAY92789	hypothetical protein OsI_14592 [Oryza sativa Indica Group]	Oryza sativa;Oryza sativa Indica Group	1.98e-122	355	911	97.727	172	UniProt	177	PTHR46250	MYB/SANT-LIKE DNA-BINDING DOMAIN PROTEIN-RELATED
37	g37.t1	A0A2T7EA93	Uncharacterized protein	Panicum hallii var. hallii	8.9e-05	-	111	33.9	43	NCBI	127
38	g38.t1	EEC75376	hypothetical protein OsI_11839 [Oryza sativa Indica Group]	Oryza sativa Indica Group	2.82e-126	370	949	100	181	NCBI	182	PTHR27005	WALL-ASSOCIATED RECEPTOR KINASE-LIKE 21	IPR011009	Protein kinase-like domain superfamily	IPR000719	Protein kinase domain			LOC_Os07g02350; LOC_Os03g55490; LOC_Os03g10940; LOC_Os08g03240; LOC_Os05g49590; LOC_Os01g52640; LOC_Os07g38530; LOC_Os02g45130; LOC_Os12g02250; LOC_Os11g02300
39	g39.t1	EEE54907	hypothetical protein OsJ_02433 [Oryza sativa Japonica Group]	Oryza sativa Japonica Group	0.059	41.6	96	44.681	21	NCBI	98
40	g38.t1	Q9SWR3	Methionine S-methyltransferase	Wedelia biflora	3.3		77	26.1	31	NCBI	119
41	g41.t1	XP_034601712	uncharacterized protein LOC117862366 [Setaria viridis]	Setaria viridis	5.97e-74	238	607	67.308	140	NCBI	208	PTHR23155	DISEASE RESISTANCE PROTEIN RP
42	g42.t1	EAY74918	hypothetical protein OsI_02812 [Oryza sativa Indica Group]	Oryza sativa Indica Group	3.9e-39	134	338	98.684	75	NCBI	76
43	g43.t1	RCV13602	hypothetical protein SETIT_2G358700v2, partial [Setaria italica]	Setaria italica	1.29e-29	117	294	67.033	61	UniProt	91	PTHR33165	F-BOX DOMAIN CONTAINING PROTEIN-LIKE-RELATED
44	g44.t1	A0A0E0PTV6	Uncharacterized protein	Oryza rufipogon	8.3e-10	-	129	100	18	NCBI	18
45	g45.t1	EEC84611	hypothetical protein OsI_31446 [Oryza sativa Indica Group]	Oryza sativa Indica Group	9.71e-21	92	227	95.455	42	NCBI	44
46	g46.t1	CAJ86357	OSIGBa0117N13.1 [Oryza sativa]	Oryza sativa	2.46e-47	171	433	100	85	NCBI	85	PTHR23155	DISEASE RESISTANCE PROTEIN RP			IPR041118	Rx, N-terminal
47	g47.t1	EEC66633	hypothetical protein OsI_32879 [Oryza sativa Indica Group]	Oryza sativa Indica Group	6.05e-85	259	661	99.213	126	NCBI	128	PTHR33491	OSJNBA0016N04.9 PROTEIN
48	g48.t1	CAI64481	OSJNBa0032N05.21 [Oryza sativa Japonica Group]	Oryza sativa Japonica Group	4.22e-59	203	517	58.152	107	NCBI	230
49	g49.t1	XP_006651762	PREDICTED: uncharacterized protein LOC102720419 isoform X1 [Oryza brachyantha]	Oryza brachyantha	1.2e-77	249	636	60.87	126	NCBI	198	PTHR33086	OS05G0468200 PROTEIN-RELATED			IPR011676	Domain of unknown function DUF1618
50	g50.t1	KAF0902424	hypothetical protein E2562_016259 [Oryza meyeriana var. granulata]	Oryza meyeriana var. granulata	5.55e-22	94.4	233	60.526	46	NCBI	78
51	g51.t1	BAM17628	putative Trk system potassium uptake protein TrkH [Oryza sativa Indica Group]	Oryza sativa Indica Group	2.01e-22	91.7	226	100	47	NCBI	47
52	g52.t1	KAF2954209	hypothetical protein DAI22_01g463500 [Oryza sativa Japonica Group]	Oryza sativa Japonica Group	5.55e-99	301	770	98.065	152	UniProt	156	PTHR47965	ASPARTYL PROTEASE-RELATED	IPR021109	Aspartic peptidase domain superfamily	IPR032799; IPR032861	Xylanase inhibitor, C-terminal; Xylanase inhibitor, N-terminal
53	g53.t1	A0A287UNJ8	Peptidase A1 domain-containing protein	Hordeum vulgare subsp. vulgare	2.1	-	71	62.5	20	UniProt	31
54	g54.t1	A0A2J8A8F4	Uncharacterized protein	Tetrabaena socialis	2.5e-05	-	112	37	35	NCBI	95
55	g55.t1	BBF89846	hypothetical protein [Oryza sativa f. spontanea]	Oryza sativa f. spontanea	0	610	1574	100	292	NCBI	335	PTHR23155	DISEASE RESISTANCE PROTEIN RP	IPR027417	P-loop containing nucleoside triphosphate hydrolase	IPR002182	NB-ARC			LOC_Os02g46450; LOC_Os02g02290
56	g56.t1	XP_024310318	uncharacterized protein LOC112268639 [Brachypodium distachyon]	Brachypodium distachyon	2.72e-39	158	400	33.555	101	NCBI	558	PTHR23155	DISEASE RESISTANCE PROTEIN RP	IPR027417	P-loop containing nucleoside triphosphate hydrolase	IPR003593; IPR002182	AAA+ ATPase domain; NB-ARC			LOC_Os02g46450; LOC_Os02g02290
57	g57.t1	EEC82161	hypothetical protein OsI_26229 [Oryza sativa Indica Group]	Oryza sativa Indica Group	0	1098	2839	97.802	534	NCBI	1046	PTHR23155	DISEASE RESISTANCE PROTEIN RP	IPR027417	P-loop containing nucleoside triphosphate hydrolase	IPR041118; IPR002182	Rx, N-terminal; NB-ARC			LOC_Os02g46450; LOC_Os02g02290
58	g58.t1	EEC80864	hypothetical protein OsI_23483 [Oryza sativa Indica Group]	Oryza sativa Indica Group	0	744	1920	100	369	NCBI	385
59	g59.t1	EEC74977	hypothetical protein OsI_11013 [Oryza sativa Indica Group]	Oryza sativa Indica Group;Oryza sativa Japonica Group	1.41e-116	344	882	100	164	NCBI	169	PTHR23063	PHOSPHOLIPID ACYLTRANSFERASE			IPR002123	Phospholipid/glycerol acyltransferase
60	g60.t1	EAY85500	hypothetical protein OsI_06880 [Oryza sativa Indica Group]	Oryza sativa Indica Group	0	1068	2761	99.609	510	NCBI	615	PTHR35161	OS02G0303100 PROTEIN	IPR011009	Protein kinase-like domain superfamily					LOC_Os07g02350; LOC_Os03g55490; LOC_Os03g10940; LOC_Os08g03240; LOC_Os05g49590; LOC_Os01g52640; LOC_Os07g38530; LOC_Os02g45130; LOC_Os12g02250; LOC_Os11g02300
61	g61.t1	KQJ87645	hypothetical protein BRADI_4g12737v3 [Brachypodium distachyon]	Brachypodium distachyon	3.17e-86	296	758	42.408	162	NCBI	764	PTHR23155	DISEASE RESISTANCE PROTEIN RP	IPR027417	P-loop containing nucleoside triphosphate hydrolase	IPR002182; IPR041118	NB-ARC; Rx, N-terminal			LOC_Os02g46450; LOC_Os02g02290
62	g62.t1	EEC76602	hypothetical protein OsI_14459 [Oryza sativa Indica Group]	Oryza sativa Indica Group	1.46e-30	124	311	61.29	57	NCBI	133	PTHR33157	AUTONOMOUS TRANSPOSABLE ELEMENT EN-1 MOSAIC PROTEIN-RELATED
63	g63.t1	EEC77020	hypothetical protein OsI_15367 [Oryza sativa Indica Group]	Oryza sativa Indica Group	1.34e-127	376	966	75.099	190	NCBI	336	PTHR46506	OS05G0143600 PROTEIN	IPR036404	Jacalin-like lectin domain superfamily	IPR001229	Jacalin-like lectin domain
64	g64.t1	EEC68741	hypothetical protein OsI_37253 [Oryza sativa Indica Group]	Oryza sativa Indica Group	0	832	2149	95.694	400	NCBI	543					IPR002156	Ribonuclease H domain
65	g65.t1	EAY82464	hypothetical protein OsI_37681 [Oryza sativa Indica Group]	Oryza sativa Indica Group	2.24e-84	260	664	100	132	NCBI	133									LOC_Os02g46450; LOC_Os02g02290
66	g66.t1	BAK07911	predicted protein [Hordeum vulgare subsp. vulgare]	Hordeum vulgare subsp. vulgare	7.07e-74	253	647	40.371	174	NCBI	436	PTHR23155	DISEASE RESISTANCE PROTEIN RP	IPR027417	P-loop containing nucleoside triphosphate hydrolase
67	g67.t1	EEC79994	hypothetical protein OsI_21643 [Oryza sativa Indica Group]	Oryza sativa Indica Group	9.14e-66	211	536	100	106	NCBI	143	PTHR46610	FAMILY NOT NAMED
68	g68.t1	EEC81949	hypothetical protein OsI_25826 [Oryza sativa Indica Group]	Oryza sativa Indica Group	0	813	2101	99.749	397	NCBI	401	PTHR23155	DISEASE RESISTANCE PROTEIN RP
69	g69.t1	EAY74840	hypothetical protein OsI_02732 [Oryza sativa Indica Group]	Oryza sativa Indica Group	0	679	1751	100	340	NCBI	477	PTHR48063	LRR RECEPTOR-LIKE KINASE					IPR001611; IPR003591	Leucine-rich repeat; Leucine-rich repeat, typical subtype
70	g70.t1	AIP86925	QTL43_2-1 protein [Oryza sativa]	Oryza sativa	2.53e-109	343	880	95.402	166	NCBI	287	PTHR23155	DISEASE RESISTANCE PROTEIN RP	IPR027417	P-loop containing nucleoside triphosphate hydrolase	IPR002182	NB-ARC			LOC_Os02g46450; LOC_Os02g02290
71	g71.t1	EAZ08702	hypothetical protein OsI_30969 [Oryza sativa Indica Group]	Oryza sativa Indica Group	4.39e-138	393	1010	99.487	194	NCBI	196	PTHR46604	PROTEIN MID1-COMPLEMENTING ACTIVITY 1
72	g72.t1	EEC84868	hypothetical protein OsI_32007 [Oryza sativa Indica Group]	Oryza sativa Indica Group	6.19e-66	214	546	70.861	107	NCBI	109
73	g73.t1	AAX95595	hypothetical protein [Oryza sativa Japonica Group]	Oryza sativa Japonica Group	2.38e-29	124	312	39.841	100	NCBI	246
74	g74.t1	EEC69982	hypothetical protein OsI_00489 [Oryza sativa Indica Group]	Oryza sativa Indica Group	0	604	1558	100	287	NCBI	289	PTHR35161	OS02G0303100 PROTEIN
75	g75.t1	XP_020182134	uncharacterized protein LOC109767821 [Aegilops tauschii subsp. tauschii]	Aegilops tauschii subsp. tauschii	2.5e-123	376	966	52.817	225	NCBI	483	PTHR31286	GLYCINE-RICH CELL WALL STRUCTURAL PROTEIN 1.8-LIKE			IPR025558; IPR025836	Domain of unknown function DUF4283; Zinc knuckle CX2CX4HX4C
76	g76.t1	EEC73228	hypothetical protein OsI_07316 [Oryza sativa Indica Group]	Oryza sativa Indica Group	2.03e-176	496	1278	95.785	250	NCBI	258	PTHR23155	DISEASE RESISTANCE PROTEIN RP	IPR027417	P-loop containing nucleoside triphosphate hydrolase	IPR041118; IPR002182	Rx, N-terminal; NB-ARC			LOC_Os02g46450; LOC_Os02g02290
77	g77.t1	EEC83321	hypothetical protein OsI_28705 [Oryza sativa Indica Group]	Oryza sativa Indica Group	0	1266	3275	100	613	NCBI	674	PTHR23155	DISEASE RESISTANCE PROTEIN RP	IPR027417	P-loop containing nucleoside triphosphate hydrolase	IPR002182	NB-ARC			LOC_Os02g46450; LOC_Os02g02290
78	g78.t1	KAF7087325	hypothetical protein CFC21_090525 [Triticum aestivum]	Triticum aestivum	1.07e-77	254	649	42.424	168	NCBI	382
79	g79.t1	WP_093439015	xylulokinase [Variovorax sp. 770b2]	Variovorax sp. 770b2	6.4	38.1	87	28.889	39	NCBI	139
80	g80.t1	WP_134614346	N-acetyl-gamma-glutamyl-phosphate reductase [Pseudomonas aeruginosa]	Pseudomonas aeruginosa	7.2	37.7	86	32.308	21	NCBI	126
81	g81.t1	EEE62714	hypothetical protein OsJ_17517 [Oryza sativa Japonica Group]	Oryza sativa Japonica Group	2.14e-125	372	955	59.74	184	NCBI	323	PTHR47906	OSJNBB0050O03.9 PROTEIN-RELATED			IPR024752	Myb/SANT-like domain
82	g82.t1	EEC66631	hypothetical protein OsI_32876 [Oryza sativa Indica Group]	Oryza sativa Indica Group	1.95e-60	197	500	100	92	NCBI	92	PTHR33491	OSJNBA0016N04.9 PROTEIN
83	g83.t1	A0A388LY66	Uncharacterized protein	Chara braunii	0.047		89	30.6	31	NCBI	108
84	g84.t1	BAH80030	putative unclassified transposon protein [Oryza sativa Indica Group]	Oryza sativa Indica Group	1.86e-49	180	457	86.239	94	UniProt	160
85	g85.t1	A0A150H370	Uncharacterized protein	Gonium pectorale	2.2	-	70	70	20	NCBI	28
86	g86.t1	EEC75564	hypothetical protein OsI_12235 [Oryza sativa Indica Group]	Oryza sativa Indica Group	2.6e-28	116	291	95	57	NCBI	75	PTHR23327	RING FINGER PROTEIN 127
87	g87.t1	EAZ03235	hypothetical protein OsI_25384 [Oryza sativa Indica Group]	Oryza sativa Indica Group	0	551	1421	98.969	288	NCBI	293
88	g88.t1	EEC70419	hypothetical protein OsI_01418 [Oryza sativa Indica Group]	Oryza sativa Indica Group	0	918	2372	97.812	447	NCBI	508	PTHR15323	D123 PROTEIN	IPR009772	Cell division cycle protein 123
89	g89.t1	KAF2915034	hypothetical protein DAI22_10g208900 [Oryza sativa Japonica Group]	Oryza sativa Japonica Group	4.65e-146	429	1102	94.606	228	NCBI	243	PTHR46701	GLYCOSYLTRANSFERASE-LIKE KOBITO 1
90	g90.t1	EEE53247	hypothetical protein OsJ_36160 [Oryza sativa Japonica Group]	Oryza sativa Japonica Group	1.36e-16	77	188	66.667	40	NCBI	60
91	g91.t1	EAY83191	hypothetical protein OsI_38403 [Oryza sativa Indica Group]	Oryza sativa Indica Group	3.25e-23	103	258	37	74	NCBI	200					IPR041118	Rx, N-terminal
92	g92.t1	VAH69189	unnamed protein product [Triticum turgidum subsp. durum]	Triticum turgidum subsp. durum	5.94e-120	382	981	37.329	246	NCBI	693	PTHR23155	DISEASE RESISTANCE PROTEIN RP	IPR027417	P-loop containing nucleoside triphosphate hydrolase					LOC_Os02g46450; LOC_Os02g02290
93	g93.t1	KAF0896415	hypothetical protein E2562_024290 [Oryza meyeriana var. granulata]	Oryza meyeriana var. granulata	1.84e-57	203	517	61.929	122	NCBI	198	PTHR45647	OS02G0152300 PROTEIN
94	g94.t1	ABA94966	transposon protein, putative, unclassified, expressed [Oryza sativa Japonica Group]	Oryza sativa Japonica Group	4.42e-59	206	524	51.282	100	NCBI	205	PTHR31669	PROTEIN FAR1-RELATED SEQUENCE 10-RELATED			IPR007527	Zinc finger, SWIM-type
95	g95.t1	EAZ06247	hypothetical protein OsI_28484 [Oryza sativa Indica Group]	Oryza sativa Indica Group	8.72e-177	516	1328	99.602	250	NCBI	253	PTHR31325	OS01G0798800 PROTEIN-RELATED			IPR025315	Domain of unknown function DUF4220
96	g96.t1	BBF89654	putative calmodulin-binding protein [Oryza sativa f. spontanea]	Oryza sativa f. spontanea	3.8e-75	243	620	100	116	NCBI	117
97	g97.t1	TKW28303	hypothetical protein SEVIR_3G306700v2 [Setaria viridis]	Setaria viridis	0	728	1878	68.885	383	NCBI	583	PTHR48053	LEUCINE RICH REPEAT FAMILY PROTEIN, EXPRESSED			IPR013210	Leucine-rich repeat-containing N-terminal, plant-type	IPR001611; IPR003591	Leucine-rich repeat; Leucine-rich repeat, typical subtype
98	g98.t1	BAD68845	hypothetical protein [Oryza sativa Japonica Group]	Oryza sativa Japonica Group	2.59e-05	47	110	52.273	23	UniProt	45
99	g99.t1	A0A0E0PSQ8	Uncharacterized protein	Oryza rufipogon	5.1e-51	-	445	54.8	108	NCBI	198
100	g100.t1	AHW98582	hypothetical protein [Oryza punctata]	Oryza punctata	9.75e-82	273	699	52.536	145	NCBI	268	PTHR31325	OS01G0798800 PROTEIN-RELATED			IPR025315	Domain of unknown function DUF4220
101	g101.t1	EEC72862	hypothetical protein OsI_06623 [Oryza sativa Indica Group]	Oryza sativa Indica Group	2.36e-84	259	663	75.49	154	NCBI	243
102	g102.t1	KAF2921333	hypothetical protein DAI22_07g024300 [Oryza sativa Japonica Group]	Oryza sativa Japonica Group	0	1149	2972	97.731	560	NCBI	576	PTHR31325	OS01G0798800 PROTEIN-RELATED	IPR007658	Protein of unknown function DUF594	IPR025315	Domain of unknown function DUF4220
103	g103.t1	XP_015616405	uncharacterized protein LOC4350122 [Oryza sativa Japonica Group]	Oryza sativa Japonica Group	5.9e-101	319	818	80.978	149	NCBI	389	PTHR33087	FAMILY NOT NAMED
104	g104.t1	EAY79291	hypothetical protein OsI_34417 [Oryza sativa Indica Group]	Oryza sativa Indica Group	1.4e-82	251	641	100	124	NCBI	125	PTHR11260	GLUTATHIONE S-TRANSFERASE, GST, SUPERFAMILY, GST DOMAIN CONTAINING	IPR036282	Glutathione S-transferase, C-terminal domain superfamily	IPR010987	Glutathione S-transferase, C-terminal-like
105	g105.t1	EAY75599	hypothetical protein OsI_03504 [Oryza sativa Indica Group]	Oryza sativa Indica Group	0	682	1760	100	334	NCBI	337	PTHR31639	F-BOX PROTEIN-LIKE	IPR036047	F-box-like domain superfamily					LOC_Os11g34460; LOC_Os03g10040; LOC_Os02g05700; LOC_Os06g47890
106	g106.t1	EAY81707	hypothetical protein OsI_36881 [Oryza sativa Indica Group]	Oryza sativa Indica Group	4.7e-143	441	1134	51.765	264	NCBI	488	PTHR23155	DISEASE RESISTANCE PROTEIN RP
107	g107.t1	EAY79148	hypothetical protein OsI_34256 [Oryza sativa Indica Group]	Oryza sativa Indica Group	2.72e-63	217	553	98.039	100	NCBI	159	PTHR33115	ARM REPEAT SUPERFAMILY PROTEIN
108	g108.t1	EEC68499	hypothetical protein OsI_36759 [Oryza sativa Indica Group]	Oryza sativa Indica Group	0	538	1387	100	265	NCBI	271	PTHR23155	DISEASE RESISTANCE PROTEIN RP	IPR027417	P-loop containing nucleoside triphosphate hydrolase	IPR041118; IPR002182	Rx, N-terminal; NB-ARC			LOC_Os02g46450; LOC_Os02g02290
109	g109.t1	WP_083262705	hypothetical protein [Fabibacter sp. 4D4]	Fabibacter sp. 4D4	3.5	35.4	80	52.632	20	NCBI	47
110	g110.t1	TVU08522	hypothetical protein EJB05_41928, partial [Eragrostis curvula]	Eragrostis curvula	2.52e-08	58.2	139	60.811	45	NCBI	114
111	g111.t1	CAB3492161	unnamed protein product, partial [Digitaria exilis]	Digitaria exilis	8.82e-42	164	416	38.652	109	NCBI	321	PTHR23155	DISEASE RESISTANCE PROTEIN RP
112	g112.t1	ABA99809	transposon protein, putative, CACTA, En/Spm sub-class [Oryza sativa Japonica Group]	Oryza sativa Japonica Group	7.37e-09	62.4	150	42.391	39	NCBI	94
113	g113.t1	A0A0D3F0B0	Uncharacterized protein	Oryza barthii	0.43		74	42.3	31	NCBI	73
114	g114.t1	KAF2924220	hypothetical protein DAI22_07g253800 [Oryza sativa Japonica Group]	Oryza sativa Japonica Group	4.33e-128	388	996	55.556	210	NCBI	376	PTHR33087	FAMILY NOT NAMED	IPR036875	Zinc finger, CCHC-type superfamily	IPR001878	Zinc finger, CCHC-type
115	g115.t1	BAT10723	Os10g0398000 [Oryza sativa Japonica Group]	Oryza sativa Japonica Group	3.04e-125	385	990	54.878	225	NCBI	413	PTHR33170	FAMILY NOT NAMED			IPR025558	Domain of unknown function DUF4283
116	g116.t1	EEC73254	hypothetical protein OsI_07372 [Oryza sativa Indica Group]	Oryza sativa Indica Group	2.05e-117	347	891	100	172	UniProt	235	PTHR32093	LEUCINE-RICH REPEAT EXTENSIN-LIKE PROTEIN 3-RELATED
117	g117.t1	A0A0E0DBV0	Uncharacterized protein	Oryza meridionalis	3.5e-09	-	143	48.6	55	UniProt	114
118	g118.t1	A0A0D9Y9F1	Uncharacterized protein	Oryza glumipatula	1.1e-103	-	766	98	145	NCBI	153
119	g119.t1	ABG29109	myosin heavy chain 1, partial [Oryza sativa Japonica Group]	Oryza sativa Japonica Group	3.71e-75	231	588	100	114	NCBI	115	PTHR34224	INTERACTOR OF CONSTITUTIVE ACTIVE ROPS 2, CHLOROPLASTIC-RELATED
120	g120.t1	EAY78875	hypothetical protein OsI_33978 [Oryza sativa Indica Group]	Oryza sativa Indica Group	2.58e-35	128	321	90.909	60	NCBI	120
121	g121.t1	BAS87762	Os04g0140666, partial [Oryza sativa Japonica Group]	Oryza sativa Japonica Group	1.15e-30	121	304	74.667	56	NCBI	76	PTHR27007	FAMILY NOT NAMED	IPR011009	Protein kinase-like domain superfamily	IPR001245;IPR000719	Serine-threonine/tyrosine-protein kinase, catalytic domain; Protein kinase domain	IPR017441	Protein kinase, ATP binding site	LOC_Os07g02350; LOC_Os03g55490; LOC_Os03g10940; LOC_Os08g03240; LOC_Os05g49590; LOC_Os01g52640; LOC_Os07g38530; LOC_Os02g45130; LOC_Os12g02250; LOC_Os11g02300
122	g122.t1	EAZ06610	hypothetical protein OsI_28857 [Oryza sativa Indica Group]	Oryza sativa Indica Group	2.21e-62	207	528	100	104	NCBI	136	PTHR31549	PROTEIN, PUTATIVE (DUF247)-RELATED-RELATED	IPR004158	Protein of unknown function DUF247, plant
123	g123.t1	EEC67080	hypothetical protein OsI_33845 [Oryza sativa Indica Group]	Oryza sativa Indica Group	1.01e-103	323	828	100	155	NCBI	181	PTHR31325	OS01G0798800 PROTEIN-RELATED
124	g124.t1	EAY78502	hypothetical protein OsI_33596 [Oryza sativa Indica Group]	Oryza sativa Indica Group	3.93e-63	200	508	87.324	124	NCBI	141	PTHR35166	OS05G0193700 PROTEIN-RELATED
125	g125.t1	KAF0920750	hypothetical protein E2562_036834 [Oryza meyeriana var. granulata]	Oryza meyeriana var. granulata	5.37e-57	192	488	60.571	106	NCBI	231	PTHR33085	OS12G0113100 PROTEIN-RELATED	IPR012871	Protein of unknown function DUF1677, Oryza sativa
126	g126.t1	AAL69425	Putative polyprotein [Oryza sativa]	Oryza sativa;Oryza sativa Japonica Group	3.62e-31	124	312	83.333	60	NCBI	76
127	g127.t1	EAZ02513	hypothetical protein OsI_24617 [Oryza sativa Indica Group]	Oryza sativa Indica Group	0	580	1494	96.233	281	NCBI	294
128	g128.t1	EAY81277	hypothetical protein OsI_36457 [Oryza sativa Indica Group]	Oryza sativa Indica Group	1.17e-05	48.1	113	69.697	23	NCBI	33
129	g129.t1	BAS87731	Os04g0135100 [Oryza sativa Japonica Group]	Oryza sativa Japonica Group	6.94e-91	281	719	59.857	167	NCBI	291	PTHR32401	CONCANAVALIN A-LIKE LECTIN FAMILY PROTEIN	IPR013320; IPR016363	Concanavalin A-like lectin/glucanase domain superfamily; Legume lectin	IPR001220	Legume lectin domain	IPR019825	Legume lectin, beta chain, Mn/Ca-binding site	LOC_Os08g03240
130	g130.t1	RDW90922	hypothetical protein BP5796_02087 [Coleophoma crateriformis]	Coleophoma crateriformis	1.7	38.9	89	30.682	27	NCBI	103
131	g131.t1	EAY92558	hypothetical protein OsI_14298 [Oryza sativa Indica Group]	Oryza sativa Indica Group	2.13e-22	100	249	41.718	68	NCBI	167
132	g132.t1	EEC84135	hypothetical protein OsI_30480 [Oryza sativa Indica Group]	Oryza sativa Indica Group	4.83e-40	147	372	100	77	NCBI	93
133	g133.t1	CBG76440	OO_Ba0013J05-OO_Ba0033A15.27 [Oryza officinalis]	Oryza officinalis	7.77e-79	248	633	68.116	141	NCBI	209
134	g134.t1	CBG76440	OO_Ba0013J05-OO_Ba0033A15.27 [Oryza officinalis]	Oryza officinalis	3.2e-66	215	548	69.78	127	NCBI	201
135	g135.t1	EAY88091	hypothetical protein OsI_09523 [Oryza sativa Indica Group]	Oryza sativa Indica Group	5.23e-40	136	342	100	65	UniProt	65
136	g136.t1	A0A0E0LZX4	Uncharacterized protein	Oryza punctata	1.1e-27	-	232	76.8	42	NCBI	54
137	g137.t1	EAZ05784	hypothetical protein OsI_28018 [Oryza sativa Indica Group]	Oryza sativa Indica Group	0	577	1487	100	279	NCBI	281	PTHR23155	DISEASE RESISTANCE PROTEIN RP
138	g138.t1	EAY97114	hypothetical protein OsI_19040 [Oryza sativa Indica Group]	Oryza sativa Indica Group	3.47e-30	121	304	98.305	58	NCBI	72
139	g139.t1	BBF89547	putative NBS-LRR class RGA [Oryza glaberrima]	Oryza glaberrima	1.26e-134	410	1055	98.515	199	NCBI	204	PTHR23155	DISEASE RESISTANCE PROTEIN RP	IPR027417	P-loop containing nucleoside triphosphate hydrolase	IPR002182	NB-ARC			LOC_Os02g46450; LOC_Os02g02290
140	g140.t1	EAY77103	hypothetical protein OsI_05064 [Oryza sativa Indica Group]	Oryza sativa Indica Group	2.7e-11	71.2	173	40.833	49	NCBI	151
141	g141.t1	PUZ57218	hypothetical protein GQ55_5G411400 [Panicum hallii var. hallii]	Panicum hallii var. hallii	2.25e-19	91.7	226	60.44	55	NCBI	103
142	g142.t1	EAZ09198	hypothetical protein OsI_31471 [Oryza sativa Indica Group]	Oryza sativa Indica Group	7.9e-53	171	433	100	87	NCBI	87
143	g143.t1	EEC70687	hypothetical protein OsI_02032 [Oryza sativa Indica Group]	Oryza sativa Indica Group	1.1e-79	241	615	100	116	NCBI	164
144	g144.t1	KAF0894952	hypothetical protein E2562_004946 [Oryza meyeriana var. granulata]	Oryza meyeriana var. granulata	5e-101	300	768	76.923	160	NCBI	209					IPR026961	PGG domain
145	g145.t1	KAF2939895	hypothetical protein DAI22_03g230000 [Oryza sativa Japonica Group]	Oryza sativa Japonica Group	2.89e-29	117	292	100	55	NCBI	55
146	g146.t1	EEC82498	hypothetical protein OsI_26959 [Oryza sativa Indica Group]	Oryza sativa Indica Group	4.77e-76	242	617	100	118	NCBI	119			IPR035979	RNA-binding domain superfamily					LOC_Os04g41910; LOC_Os09g03610; LOC_Os09g34070; LOC_Os05g48960
147	g147.t1	XP_025877479	receptor-like protein EIX2 [Oryza sativa Japonica Group]	Oryza sativa Japonica Group	2.48e-46	162	410	59.06	88	NCBI	176	PTHR48063	LRR RECEPTOR-LIKE KINASE			IPR013210	Leucine-rich repeat-containing N-terminal, plant-type
148	g148.t1	EAY95354	hypothetical protein OsI_17185 [Oryza sativa Indica Group]	Oryza sativa Indica Group	7.3e-76	237	604	100	113	UniProt	114	PTHR33127	TRANSMEMBRANE PROTEIN
149	g149.t1	A0A426ZH30	Uncharacterized protein	Ensete ventricosum	0.15	-	79	42.5	32	NCBI	75
150	g150.t1	EAY79027	hypothetical protein OsI_34136 [Oryza sativa Indica Group]	Oryza sativa Indica Group	9.73e-33	123	308	52.778	76	UniProt	107
151	g151.t1	A0A388KSA6	Uncharacterized protein	Chara braunii	0.016	-	86	58.6	24	UniProt	41
152	g152.t1	A0A452XJ86	Uncharacterized protein	Aegilops tauschii subsp. strangulata	0.18	-	86	32.4	39	NCBI	122
153	g153.t1	XP_015641427	uncharacterized protein LOC4340361 [Oryza sativa Japonica Group]	Oryza sativa Japonica Group	8.39e-45	163	413	53.211	116	UniProt	228	PTHR33085	OS12G0113100 PROTEIN-RELATED	IPR012871	Protein of unknown function DUF1677, Oryza sativa
154	g154.t1	A0A0E0RDN5	Uncharacterized protein	Oryza rufipogon	0.00053	-	107	60	92	UniProt	154
155	g155.t1	A0A0E0JT66	Uncharacterized protein	Oryza punctata	0.63	-	74	85.7	33	NCBI	38
156	g156.t1	EEC84337	hypothetical protein OsI_30849 [Oryza sativa Indica Group]	Oryza sativa Indica Group	6.87e-163	483	1244	97.951	239	NCBI	246	PTHR24177	CASKIN	IPR036770	Ankyrin repeat-containing domain superfamily	IPR020683	Ankyrin repeat-containing domain	IPR002110	Ankyrin repeat
157	g157.t1	TVU04213	hypothetical protein EJB05_50239, partial [Eragrostis curvula]	Eragrostis curvula	3.8e-12	68.6	166	91.667	33	UniProt	36
158	g158.t1	A0A0E0BR14	Uncharacterized protein	Oryza glumipatula	1.4e-10	-	140	61.2	55	NCBI	90
159	g159.t1	EAY83208	hypothetical protein OsI_38418 [Oryza sativa Indica Group]	Oryza sativa Indica Group	7.68e-130	372	956	99.451	181	NCBI	210	PTHR27007	FAMILY NOT NAMED	IPR011009	Protein kinase-like domain superfamily	IPR000719	Protein kinase domain			LOC_Os07g02350; LOC_Os03g55490; LOC_Os03g10940; LOC_Os05g49590; LOC_Os01g52640; LOC_Os07g38530; LOC_Os02g45130; LOC_Os12g02250; LOC_Os11g02300; LOC_Os08g03240
160	g160.t1	KAF2939311	hypothetical protein DAI22_03g183500 [Oryza sativa Japonica Group]	Oryza sativa Japonica Group	1.85e-15	82	201	98.077	51	UniProt	115
161	g161.t1	A0A4U5NRM3	Protein SUPPRESSOR OF FRI 4-like isoform X4	Populus alba	0.00074	-	94	37.7	26	NCBI	69
162	g162.t1	EAZ00776	hypothetical protein OsI_22801 [Oryza sativa Indica Group]	Oryza sativa Indica Group	1.71e-75	234	597	100	118	NCBI	119	PTHR10797	CCR4-NOT TRANSCRIPTION COMPLEX SUBUNIT	IPR012337	Ribonuclease H-like superfamily					LOC_Os01g64820; LOC_Os02g30800
163	g163.t1	EEC78278	hypothetical protein OsI_17974 [Oryza sativa Indica Group]	Oryza sativa Indica Group	9.42e-92	283	725	100	144	NCBI	145
164	g164.t1	PVH37130	hypothetical protein PAHAL_6G253500 [Panicum hallii]	Panicum hallii	6.89e-36	136	343	68.687	68	NCBI	123	PTHR31549	PROTEIN, PUTATIVE (DUF247)-RELATED-RELATED	IPR004158	Protein of unknown function DUF247, plant
165	g165.t1	EEC66630	hypothetical protein OsI_32875 [Oryza sativa Indica Group]	Oryza sativa Indica Group	4.51e-57	180	456	98.901	90	NCBI	91
166	g166.t1	KAF2954210	hypothetical protein DAI22_01g463600 [Oryza sativa Japonica Group]	Oryza sativa Japonica Group	3.07e-39	143	360	100	69	NCBI	90	PTHR47965	ASPARTYL PROTEASE-RELATED	IPR021109	Aspartic peptidase domain superfamily	IPR032799; IPR033121	Xylanase inhibitor, C-terminal; Xylanase inhibitor, N-terminal
167	g167.t1	KAF0918328	hypothetical protein E2562_023399 [Oryza meyeriana var. granulata]	Oryza meyeriana var. granulata	1.87e-12	66.6	161	58.442	45	NCBI	66	PTHR33530	FAMILY NOT NAMED
168	g168.t1	ALO70190	NBS-LRR-like resistance protein, partial [Oryza sativa]	Oryza sativa	8.87e-80	251	641	70.053	131	NCBI	186	PTHR23155	DISEASE RESISTANCE PROTEIN RP	IPR027417	P-loop containing nucleoside triphosphate hydrolase	IPR002182	NB-ARC			LOC_Os02g46450; LOC_Os02g02290
169	g169.t1	KAB8112842	hypothetical protein EE612_051595 [Oryza sativa]	Oryza sativa	5.56e-44	150	380	100	76	UniProt	78	PTHR31325	OS01G0798800 PROTEIN-RELATED			IPR025315	Domain of unknown function DUF4220
170	g170.t1	Q6Z9F8	Uncharacterized protein	Oryza sativa subsp. japonica	2.2e-06	-	122	41.7	57	NCBI	137
171	g171.t1	EAY94415	hypothetical protein OsI_16184 [Oryza sativa Indica Group]	Oryza sativa Indica Group	7.67e-61	201	512	84.167	101	NCBI	121	PTHR11440	LECITHIN-CHOLESTEROL ACYLTRANSFERASE-RELATED
172	g172.t1	EAZ07988	hypothetical protein OsI_30249 [Oryza sativa Indica Group]	Oryza sativa Indica Group	7.96e-142	406	1043	100	191	NCBI	192	PTHR35832	OS12G0248400 PROTEIN-RELATED
173	g173.t1	EAY83207	hypothetical protein OsI_38417 [Oryza sativa Indica Group]	Oryza sativa Indica Group	2.21e-76	238	608	87.791	151	NCBI	180
174	g174.t1	TVU24893	hypothetical protein EJB05_27357, partial [Eragrostis curvula]	Eragrostis curvula	2.58e-05	50.4	119	50.98	26	NCBI	66
175	g175.t1	BAS94272	Os05g0444875 [Oryza sativa Japonica Group]	Oryza sativa Japonica Group	0.000139	45.8	107	68.75	22	UniProt	33
176	g176.t1	A0A2K3E4D8	Protein kinase domain-containing protein	Chlamydomonas reinhardtii	0.0048	-	88	44.9	29	NCBI	64
177	g177.t1	EAY83991	hypothetical protein OsI_39218 [Oryza sativa Indica Group]	Oryza sativa Indica Group	3.57e-48	171	432	80	88	NCBI	230									LOC_Os02g46450; LOC_Os02g02290
178	g178.t1	KAF0907421	hypothetical protein E2562_017362 [Oryza meyeriana var. granulata]	Oryza meyeriana var. granulata	6.9e-76	236	601	68.639	116	NCBI	169	PTHR23155	DISEASE RESISTANCE PROTEIN RP	IPR027417	P-loop containing nucleoside triphosphate hydrolase	IPR041118	Rx, N-terminal
179	g179.t1	EEC69950	hypothetical protein OsI_00403 [Oryza sativa Indica Group]	Oryza sativa Indica Group	2.8e-21	96.3	238	68.919	51	NCBI	185
180	g180.t1	EAY77704	hypothetical protein OsI_32745 [Oryza sativa Indica Group]	Oryza sativa Indica Group	4.68e-135	395	1015	94.118	192	NCBI	206	PTHR31170	BNAC04G53230D PROTEIN	IPR004158	Protein of unknown function DUF247, plant
181	g181.t1	AAT38030	hypothetical protein [Oryza sativa Japonica Group]	Oryza sativa Japonica Group	6.9	37	84	54.545	24	NCBI	108
182	g182.t1	EEC66698	hypothetical protein OsI_33018 [Oryza sativa Indica Group]	Oryza sativa Indica Group	3.61e-95	282	721	98.101	155	NCBI	165
183	g183.t1	EAZ37016	hypothetical protein OsJ_21359 [Oryza sativa Japonica Group]	Oryza sativa Japonica Group	1.18e-24	107	266	43	86	NCBI	149
184	g184.t1	KAF0900800	hypothetical protein E2562_035297 [Oryza meyeriana var. granulata]	Oryza meyeriana var. granulata	1.3e-100	307	786	87.791	151	NCBI	171	PTHR31896	FAMILY REGULATORY PROTEIN, PUTATIVE (AFU_ORTHOLOGUE AFUA_3G14730)-RELATED	IPR003480	Transferase
185	g185.t1	EEC69889	hypothetical protein OsI_00289 [Oryza sativa Indica Group]	Oryza sativa Indica Group	3.15e-76	254	648	100	122	NCBI	123	PTHR33138	OS01G0690200 PROTEIN			IPR025287	Wall-associated receptor kinase, galacturonan-binding domain
186	g186.t1	EAZ03128	hypothetical protein OsI_25274 [Oryza sativa Indica Group]	Oryza sativa Indica Group	2.76e-40	147	372	100	71	NCBI	71	PTHR48049	GLYCOSYLTRANSFERASE
187	g187.t1	EAZ06763	hypothetical protein OsI_29007 [Oryza sativa Indica Group]	Oryza sativa Indica Group	2.17e-47	155	392	100	81	NCBI	81
188	g188.t1	EEC83322	hypothetical protein OsI_28706 [Oryza sativa Indica Group]	Oryza sativa Indica Group	4.75e-69	218	555	100	111	NCBI	112	PTHR23155	DISEASE RESISTANCE PROTEIN RP	IPR027417	P-loop containing nucleoside triphosphate hydrolase	IPR002182	NB-ARC			LOC_Os02g46450; LOC_Os02g02290
189	g189.t1	EAY78564	hypothetical protein OsI_33664 [Oryza sativa Indica Group]	Oryza sativa Indica Group	3.08e-79	246	629	93.836	137	NCBI	147	PTHR26379	BTB/POZ AND MATH DOMAIN-CONTAINING PROTEIN 1	IPR008974	TRAF-like					LOC_Os02g19140
190	g190.t1	EEC82063	hypothetical protein OsI_26052 [Oryza sativa Indica Group]	Oryza sativa Indica Group	1.2e-48	160	404	98.78	81	NCBI	87
191	g191.t1	EAZ06249	hypothetical protein OsI_28486 [Oryza sativa Indica Group]	Oryza sativa Indica Group	4.39e-71	226	575	81.944	118	NCBI	145
192	g192.t1	EEC82180	hypothetical protein OsI_26298 [Oryza sativa Indica Group]	Oryza sativa Indica Group	8.92e-52	180	456	100	89	NCBI	89
193	g193.t1	EEE55147	hypothetical protein OsJ_02943 [Oryza sativa Japonica Group]	Oryza sativa Japonica Group	3.57e-33	126	316	100	61	NCBI	61	PTHR31517	FAMILY NOT NAMED	IPR010255	Haem peroxidase superfamily	IPR002016	Haem peroxidase
194	g194.t1	KAB8108506	hypothetical protein EE612_044268, partial [Oryza sativa]	Oryza sativa	0.003	41.2	95	71.429	20	NCBI	42
195	g195.t1	KAF0910770	hypothetical protein E2562_004748 [Oryza meyeriana var. granulata]	Oryza meyeriana var. granulata	3.09e-10	61.2	147	69.565	32	NCBI	56
196	g196.t1	EAZ36787	hypothetical protein OsJ_21126 [Oryza sativa Japonica Group]	Oryza sativa Japonica Group	1.17e-29	117	292	63.063	70	NCBI	108	PTHR35832	OS12G0248400 PROTEIN-RELATED
197	g197.t1	AHW98642	hypothetical protein [Oryza glaberrima]	Oryza glaberrima	1.15e-61	209	533	86.957	100	NCBI	114	PTHR31325	OS01G0798800 PROTEIN-RELATED
198	g198.t1	EEC83070	hypothetical protein OsI_28191 [Oryza sativa Indica Group]	Oryza sativa Indica Group	8.15e-22	96.3	238	100	41	UniProt	41
199	g199.t1	A0A1W0VX24	SUN domain-containing protein	Sorghum bicolor	0.00036	-	103	42.3	37	NCBI	87
200	g200.t1	EEE52397	hypothetical protein OsJ_34500 [Oryza sativa Japonica Group]	Oryza sativa Japonica Group	2.37e-51	169	429	100	84	NCBI	84	PTHR31415	OS05G0367900 PROTEIN
201	g201.t1	EAY83192	hypothetical protein OsI_38404 [Oryza sativa Indica Group]	Oryza sativa Indica Group	9.12e-26	112	281	52.532	83	UniProt	149
202	g202.t1	A0A6J1FER0	protein trichome birefringence-like 41	Cucurbita moschata	5.3	-	64	83.3	16	NCBI	19
203	g203.t1	5JCD_A	Chain A, Chitin Elicitor-binding Protein [Oryza sativa Japonica Group]	Oryza sativa Japonica Group	6e-28	110	274	60	117	NCBI	100	PTHR33734	LYSM DOMAIN-CONTAINING GPI-ANCHORED PROTEIN 2			IPR018392	LysM domain
204	g204.t1	EEC68331	hypothetical protein OsI_36433 [Oryza sativa Indica Group]	Oryza sativa Indica Group	2.12e-06	52.8	125	78.125	25	NCBI	42
205	g205.t1	KAF2915032	hypothetical protein DAI22_10g208800 [Oryza sativa Japonica Group]	Oryza sativa Japonica Group	1.35e-73	239	610	100	113	NCBI	114	PTHR10108	SAM-DEPENDENT METHYLTRANSFERASE	IPR029063; IPR004159	S-adenosyl-L-methionine-dependent methyltransferase; Putative S-adenosyl-L-methionine-dependent methyltransferase					LOC_Os02g02880; LOC_Os02g04660
206	g206.t1	KAF2909930	hypothetical protein DAI22_11g062800 [Oryza sativa Japonica Group]	Oryza sativa Japonica Group	0	1326	3432	100	647	NCBI	653	PTHR33115	ARM REPEAT SUPERFAMILY PROTEIN	IPR016024	Armadillo-type fold					LOC_Os03g22570; LOC_Os04g59460; LOC_Os07g49320; LOC_Os02g02290
207	g207.t1	XP_034595362	disease resistance protein RGA4-like [Setaria viridis]	Setaria viridis	3.54e-106	347	890	44.875	197	NCBI	464	PTHR23155	DISEASE RESISTANCE PROTEIN RP	IPR027417	P-loop containing nucleoside triphosphate hydrolase	IPR002182	NB-ARC			LOC_Os02g46450; LOC_Os02g02290
208	g208.t1	EAZ09172	hypothetical protein OsI_31444 [Oryza sativa Indica Group]	Oryza sativa Indica Group	2.99e-111	350	898	100	173	NCBI	181	PTHR19338	TRANSLOCASE OF INNER MITOCHONDRIAL MEMBRANE 13 HOMOLOG			IPR041118	Rx, N-terminal
209	g209.t1	KAF2915539	hypothetical protein DAI22_09g042401 [Oryza sativa Japonica Group]	Oryza sativa Japonica Group	8.43e-142	409	1051	81.579	217	NCBI	235
210	g210.t1	EEC82807	hypothetical protein OsI_27583 [Oryza sativa Indica Group]	Oryza sativa Indica Group	7.62e-91	280	717	90.449	161	NCBI	179
211	g211.t1	EAY82688	hypothetical protein OsI_37903 [Oryza sativa Indica Group]	Oryza sativa Indica Group	2.22e-87	260	664	99.225	128	NCBI	131	PTHR10579	CALCIUM-ACTIVATED CHLORIDE CHANNEL REGULATOR	IPR036465	von Willebrand factor A-like domain superfamily
212	g212.t1	ABA93900	retrotransposon protein, putative, unclassified [Oryza sativa Japonica Group]	Oryza sativa Japonica Group	2.86e-23	99.8	247	54.839	51	NCBI	115
213	g213.t1	EEC84341	hypothetical protein OsI_30855 [Oryza sativa Indica Group]	Oryza sativa Indica Group	6.06e-74	228	581	100	108	NCBI	109
214	g214.t1	EEE66209	hypothetical protein OsJ_22341 [Oryza sativa Japonica Group]	Oryza sativa Japonica Group	6.73e-06	53.1	126	47.674	41	UniProt	85
215	g215.t1	Q6UU63	Uncharacterized protein	Oryza sativa subsp. japonica	0.021	-	86	43.1	37	NCBI	84
216	g216.t1	BBD82462	hypothetical protein [Oryza sativa Indica Group]	Oryza sativa Indica Group	5.4e-39	134	336	100	63	NCBI	91
217	g217.t1	KAF0906867	hypothetical protein E2562_013259 [Oryza meyeriana var. granulata]	Oryza meyeriana var. granulata	2.69e-57	203	516	67.925	108	NCBI	158	PTHR27002	RECEPTOR-LIKE SERINE/THREONINE-PROTEIN KINASE SD1-8			IPR002902	Gnk2-homologous domain
218	g218.t1	EAY86567	hypothetical protein OsI_07947 [Oryza sativa Indica Group]	Oryza sativa Indica Group	5.76e-82	251	642	90.955	181	NCBI	200
219	g219.t1	TVU04213	hypothetical protein EJB05_50239, partial [Eragrostis curvula]	Eragrostis curvula	1.25e-117	376	965	58.333	217	NCBI	351	PTHR23155	DISEASE RESISTANCE PROTEIN RP	IPR027417	P-loop containing nucleoside triphosphate hydrolase	IPR002182	NB-ARC			LOC_Os02g46450; LOC_Os02g02290
220	g220.t1	CAD41337	OJ991113_30.21 [Oryza sativa Japonica Group]	Oryza sativa Japonica Group	0.000118	54.3	129	49.153	29	NCBI	233
221	g221.t1	KAF2940589	hypothetical protein DAI22_03g283900 [Oryza sativa Japonica Group]	Oryza sativa Japonica Group	2.2e-60	196	497	88.636	117	NCBI	133
222	g222.t1	EAY81681	hypothetical protein OsI_36853 [Oryza sativa Indica Group]	Oryza sativa Indica Group	1.61e-111	347	889	98.266	170	NCBI	174	PTHR31325	OS01G0798800 PROTEIN-RELATED			IPR025315	Domain of unknown function DUF4220
223	g223.t1	RLM97752	Disease resistance protein RPM1 [Panicum miliaceum]	Panicum miliaceum	6.89e-23	99.4	246	45.185	61	UniProt	134	PTHR23155	DISEASE RESISTANCE PROTEIN RP			IPR041118	Rx, N-terminal
224	g224.t1	A0A0A8ZY53	Uncharacterized protein	Arundo donax	0.00047	-	105	28.2	50	NCBI	178
225	g225.t1	EEE61650	hypothetical protein OsJ_16098 [Oryza sativa Japonica Group]	Oryza sativa Japonica Group	2.46e-22	98.6	244	60	45	NCBI	75
