# Supplementary material for: Whole-Genome Sequencing and RNA-Seq Reveal Differences in Genetic Mechanism for Flowering Response between Weedy Rice and Cultivated Rice
Source: Int J Mol Sci. 2022 Jan 30;23(3):1608. doi: 10.3390/ijms23031608 (PMC8836195; doi:10.3390/ijms23031608)
Supplement: Supplementary file 1 [file ijms-23-01608-s001.zip › Table S4.xlsx]

## Sheet: Sheet1
Table S4. Indentified protein class families and domains on all the 225 predicted genes in PSRR-1.
Interpro/PANTHER ID	ENTRY_NAME	Number of times identified
PTHR23155	Disease Resistance Protein Rp	30
IPR027417	P-Loop Containing Nucleoside Triphosphate Hydrolase	18
IPR002182	Nb-Arc	15
IPR041118	Rx, N-Terminal	10
IPR001611	Leucine-Rich Repeat	10
PTHR31325	Os01G0798800 Protein-Related	8
IPR000719	Protein Kinase Domain	7
IPR025315	Domain Of Unknown Function Duf4220	6
IPR011009	Protein Kinase-Like Domain Superfamily	6
IPR032799	Xylanase Inhibitor, C-Terminal	4
IPR021109	Aspartic Peptidase Domain Superfamily	4
PTHR33087	Family Not Named	4
IPR001229	Jacalin-Like Lectin Domain	3
IPR001878	Zinc Finger, Cchc-Type	3
IPR025287	Wall-Associated Receptor Kinase, Galacturonan-Binding Domain	3
IPR025558	Domain Of Unknown Function Duf4283	3
IPR032861	Xylanase Inhibitor, N-Terminal	3
IPR033121	Peptidase Family A1 Domain	3
IPR004158	Protein Of Unknown Function Duf247, Plant	3
PTHR27007	Family Not Named	3
PTHR27005	Wall-Associated Receptor Kinase-Like 21	3
PTHR33491	Osjnba0016N04.9 Protein	3
IPR002016	Haem Peroxidase	2
IPR002123	Phospholipid/Glycerol Acyltransferase	2
IPR002902	Gnk2-Homologous Domain	2
IPR013210	Leucine-Rich Repeat-Containing N-Terminal, Plant-Type	2
IPR018392	Lysm Domain	2
IPR020683	Ankyrin Repeat-Containing Domain	2
IPR007658	Protein Of Unknown Function Duf594	2
IPR012871	Protein Of Unknown Function Duf1677, Oryza Sativa	2
IPR036875	Zinc Finger, Cchc-Type Superfamily	2
IPR003591	Leucine-Rich Repeat, Typical Subtype	2
PTHR47965	Aspartyl Protease-Related	2
PTHR19338	Translocase Of Inner Mitochondrial Membrane 13 Homolog	2
PTHR33170	Family Not Named	2
PTHR47967	Os07G0603500 Protein-Related	2
PTHR48063	Lrr Receptor-Like Kinase	2
PTHR45647	Os02G0152300 Protein	2
PTHR33115	Arm Repeat Superfamily Protein	2
PTHR35832	Os12G0248400 Protein-Related	2
PTHR35161	Os02G0303100 Protein	2
PTHR31549	Protein, Putative (Duf247)-Related-Related	2
PTHR33085	Os12G0113100 Protein-Related	2
IPR001969	Aspartic Peptidase, Active Site	1
IPR017441	Protein Kinase, Atp Binding Site	1
IPR019825	Legume Lectin, Beta Chain, Mn/Ca-Binding Site	1
IPR001220	Legume Lectin Domain	1
IPR001245	Serine-Threonine/Tyrosine-Protein Kinase, Catalytic Domain	1
IPR002156	Ribonuclease H Domain	1
IPR003593	Aaa+ Atpase Domain	1
IPR007527	Zinc Finger, Swim-Type	1
IPR010987	Glutathione S-Transferase, C-Terminal-Like	1
IPR011676	Domain Of Unknown Function Duf1618	1
IPR024752	Myb/Sant-Like Domain	1
IPR025836	Zinc Knuckle Cx2Cx4Hx4C	1
IPR026961	Pgg Domain	1
IPR003480	Transferase	1
IPR004159	Putative S-Adenosyl-L-Methionine-Dependent Methyltransferase	1
IPR009772	Cell Division Cycle Protein 123	1
IPR016363	Legume Lectin	1
IPR008974	Traf-Like	1
IPR010255	Haem Peroxidase Superfamily	1
IPR012337	Ribonuclease H-Like Superfamily	1
IPR013320	Concanavalin A-Like Lectin/Glucanase Domain Superfamily	1
IPR016024	Armadillo-Type Fold	1
IPR029063	S-Adenosyl-L-Methionine-Dependent Methyltransferase	1
IPR035979	Rna-Binding Domain Superfamily	1
IPR036047	F-Box-Like Domain Superfamily	1
IPR036282	Glutathione S-Transferase, C-Terminal Domain Superfamily	1
IPR036404	Jacalin-Like Lectin Domain Superfamily	1
IPR036465	Von Willebrand Factor A-Like Domain Superfamily	1
IPR036770	Ankyrin Repeat-Containing Domain Superfamily	1
IPR002110	Ankyrin Repeat	1
PTHR23063	Phospholipid Acyltransferase	1
PTHR32401	Concanavalin A-Like Lectin Family Protein	1
PTHR46506	Os05G0143600 Protein	1
PTHR10579	Calcium-Activated Chloride Channel Regulator	1
PTHR31286	Glycine-Rich Cell Wall Structural Protein 1.8-Like	1
PTHR26379	Btb/Poz And Math Domain-Containing Protein 1	1
PTHR33157	Autonomous Transposable Element En-1 Mosaic Protein-Related	1
PTHR10797	Ccr4-Not Transcription Complex Subunit	1
PTHR33734	Lysm Domain-Containing Gpi-Anchored Protein 2	1
PTHR47906	Osjnbb0050O03.9 Protein-Related	1
PTHR23327	Ring Finger Protein 127	1
PTHR33127	Transmembrane Protein	1
PTHR33530	Family Not Named	1
PTHR46701	Glycosyltransferase-Like Kobito 1	1
PTHR31415	Os05G0367900 Protein	1
PTHR33086	Os05G0468200 Protein-Related	1
PTHR31896	Family Regulatory Protein, Putative (Afu_Orthologue Afua_3G14730)-Related	1
PTHR10108	Sam-Dependent Methyltransferase	1
PTHR32093	Leucine-Rich Repeat Extensin-Like Protein 3-Related	1
PTHR11260	Glutathione S-Transferase, Gst, Superfamily, Gst Domain Containing	1
PTHR31170	Bnac04G53230D Protein	1
PTHR46250	Myb/Sant-Like Dna-Binding Domain Protein-Related	1
PTHR33165	F-Box Domain Containing Protein-Like-Related	1
PTHR48049	Glycosyltransferase	1
PTHR48053	Leucine Rich Repeat Family Protein, Expressed	1
PTHR33138	Os01G0690200 Protein	1
PTHR31669	Protein Far1-Related Sequence 10-Related	1
PTHR46604	Protein Mid1-Complementing Activity 1	1
PTHR27002	Receptor-Like Serine/Threonine-Protein Kinase Sd1-8	1
PTHR31517	Family Not Named	1
PTHR46610	Family Not Named	1
PTHR24177	Caskin	1
PTHR34224	Interactor Of Constitutive Active Rops 2, Chloroplastic-Related	1
PTHR15323	D123 Protein	1
PTHR35166	Os05G0193700 Protein-Related	1
PTHR31639	F-Box Protein-Like	1
PTHR11440	Lecithin-Cholesterol Acyltransferase-Related	1
