# Supplementary material for: Whole-Genome Sequencing and RNA-Seq Reveal Differences in Genetic Mechanism for Flowering Response between Weedy Rice and Cultivated Rice
Source: Int J Mol Sci. 2022 Jan 30;23(3):1608. doi: 10.3390/ijms23031608 (PMC8836195; doi:10.3390/ijms23031608)
Supplement: Supplementary file 1 [file ijms-23-01608-s001.zip › Table S5.xlsx]

## Sheet: Sheet1
Table S5. RNA-Seq assembly data summary in Cypress and PSRR-1 under long day and short day condition..
Samplea	Genotype	Condition	Mapped Reads	Unmapped Reads	Total Reads	Assembly Rate (%)
SD Cypress R1	Cypress	Short day	48674236	3886536	52560772	92.6
SD Cypress R2	Cypress	Short day	51799852	7987921	59787773	86.6
SD Cypress R3	Cypress	Short day	43206967	5918093	49125060	88
SD PSRR R1	PSRR	Short day	49189106	6202195	55391301	88.8
SD PSRR R2	PSRR	Short day	49181286	8181901	57363187	85.7
SD PSRR R3	PSRR	Short day	57997349	8451842	66449191	87.3
LD Cypress R1	Cypress	Long day	51109895	6030048	57139943	89.4
LD Cypress R2	Cypress	Long day	53302281	6145415	59447696	89.7
LD Cypress R3	Cypress	Long day	48671693	6424925	55096618	88.3
LD PSRR R1	PSRR	Long day	48028041	7265758	55293799	86.9
LD PSRR R2	PSRR	Long day	52271894	6709405	58981299	88.6
LD PSRR R3	PSRR	Long day	101537371	4545830	106083201	95.7
aSD:Short day; LD:Long day
