# Supplementary material for: Whole-Genome Sequencing and RNA-Seq Reveal Differences in Genetic Mechanism for Flowering Response between Weedy Rice and Cultivated Rice
Source: Int J Mol Sci. 2022 Jan 30;23(3):1608. doi: 10.3390/ijms23031608 (PMC8836195; doi:10.3390/ijms23031608)
Supplement: Supplementary file 1 [file ijms-23-01608-s001.zip › Table S6.xlsx]

## Sheet: Sheet1
Table S6. Differentially expressed genes in PSRR-1 under long day and short day condition.
DEGSa	Long Day	Long day vs Short day	Short Day	MSU annotation
	LD PSRR vs LD Cypressb	LD PSRR vs SD PSRRb	SD PSRR vs SD Cypressb
LOC_Os01g01290	2.188	3.996	x	histone-like transcription factor and archaeal histone, putative, expressed
LOC_Os01g01430	x	1.722	x	No apical meristem protein, putative, expressed
LOC_Os01g01600	3.678	x	x	ethylene-responsive protein related, putative, expressed
LOC_Os01g01660	4.818	3.661	x	isoflavone reductase, putative, expressed
LOC_Os01g01740	x	1.752	x	protein kinase domain containing protein, expressed
LOC_Os01g01760	-6.041	x	-6.244	expressed protein
LOC_Os01g01840	-3.805	x	2.433	helix-loop-helix DNA-binding domain containing protein, expressed
LOC_Os01g02000	x	x	-1.98	phosphate transporter 1, putative, expressed
LOC_Os01g02010	4.534	x	x	expressed protein
LOC_Os01g02080	x	-1.616	x	peptidyl-prolyl cis-trans isomerase, putative, expressed
LOC_Os01g02130	-2.78	x	x	expressed protein
LOC_Os01g02190	x	-2.431	x	aquaporin protein, putative, expressed
LOC_Os01g02300	x	x	2.634	receptor kinase ORK10, putative, expressed
LOC_Os01g02310	x	x	-1.82	expressed protein
LOC_Os01g02350	-2.183	x	-2.521	receptor-like kinase ARK1AS, putative, expressed
LOC_Os01g02390	5.698	x	6.053	protein kinase domain containing protein, expressed
LOC_Os01g02400	1.902	x	2.432	protein kinase domain containing protein, expressed
LOC_Os01g02440	-1.955	x	-3.142	Ser/Thr receptor-like kinase, putative, expressed
LOC_Os01g02470	10.614	x	10.763	expressed protein
LOC_Os01g02490	9.073	x	8.523	expressed protein
LOC_Os01g02500	9.265	x	8.753	glutamyl-tRNA amidotransferase, putative, expressed
LOC_Os01g02550	-4.493	x	-5.777	protein kinase domain containing protein, expressed
LOC_Os01g02560	-1.946	x	-1.993	Ser/Thr receptor-like kinase, putative, expressed
LOC_Os01g02610	2.509	x	4.068	protein kinase domain containing protein, expressed
LOC_Os01g02690	-6.386	x	-6.612	resistance-related receptor-like kinase, putative, expressed
LOC_Os01g02750	x	-2.615	1.995	protein kinase domain containing protein, expressed
LOC_Os01g02760	-6.127	x	-6.713	receptor-like kinase, putative, expressed
LOC_Os01g02770	-6.451	x	-7.858	resistance-related receptor-like kinase, putative, expressed
LOC_Os01g02780	-11.881	x	-10.409	TAK33, putative, expressed
LOC_Os01g02790	-12.289	x	-10.31	protein kinase domain containing protein, expressed
LOC_Os01g02830	-6.122	x	-6.342	receptor-like kinase ARK1AS, putative, expressed
LOC_Os01g02840	-3.42	x	-4.293	resistance-related receptor-like kinase, putative, expressed
LOC_Os01g02850	-7.434	x	-7.29	expressed protein
LOC_Os01g02890	5.013	x	x	phosphatidylserine synthase, putative, expressed
LOC_Os01g02910	2.471	x	x	glycosyltransferase, putative, expressed
LOC_Os01g02920	1.765	x	x	glycosyltransferase protein, putative, expressed
LOC_Os01g02930	3.76	x	2.9	glycosyltransferase protein, putative, expressed
LOC_Os01g03320	-2.709	-3.937	x	BBTI2 - Bowman-Birk type bran trypsin inhibitor precursor, expressed
LOC_Os01g03330	-1.941	-2.085	x	BBTI3 - Bowman-Birk type bran trypsin inhibitor precursor, expressed
LOC_Os01g03340	-2.901	-4.153	x	BBTI4 - Bowman-Birk type bran trypsin inhibitor precursor, expressed
LOC_Os01g03360	-5.586	x	-7.376	BBTI5 - Bowman-Birk type bran trypsin inhibitor precursor, expressed
LOC_Os01g03390	x	-3.583	x	BBTI7 - Bowman-Birk type bran trypsin inhibitor precursor, expressed
LOC_Os01g03720	x	-2.151	x	MYB family transcription factor, putative, expressed
LOC_Os01g03730	x	x	-2.025	nuclease PA3, putative, expressed
LOC_Os01g03940	-1.943	x	x	expressed protein
LOC_Os01g04070	-2.013	x	x	verticillium wilt disease resistance protein, putative, expressed
LOC_Os01g04140	-1.851	x	-2.368	transposon protein, putative, CACTA, En/Spm sub-class, expressed
LOC_Os01g04230	x	x	-2.144	inactive receptor kinase At2g26730 precursor, putative, expressed
LOC_Os01g04280	-2.089	1.674	x	calmodulin binding protein, putative, expressed
LOC_Os01g04300	-2.473	-2.105	x	glycosyl hydrolase family 10 protein, putative, expressed
LOC_Os01g04330	x	3.648	x	OsCML16 - Calmodulin-related calcium sensor protein, expressed
LOC_Os01g04350	x	-1.602	x	hsp20/alpha crystallin family protein, putative, expressed
LOC_Os01g04490	x	1.919	x	Ser/Thr protein kinase, putative, expressed
LOC_Os01g04520	x	1.716	x	Ser/Thr protein kinase, putative, expressed
LOC_Os01g04580	x	-2.004	2.615	Ser/Thr protein kinase, putative, expressed
LOC_Os01g04590	1.865	2.252	x	expressed protein
LOC_Os01g05090	-4.223	x	-2.887	expressed protein
LOC_Os01g05170	-5.106	x	x	expressed protein
LOC_Os01g05180	6.994	x	x	expressed protein
LOC_Os01g05260	x	x	-5.371	expressed protein
LOC_Os01g05380	-5.428	x	x	expressed protein
LOC_Os01g05460	x	x	1.991	expressed protein
LOC_Os01g05510	2.45	x	2.684	expressed protein
LOC_Os01g05540	3.67	x	2.635	expressed protein
LOC_Os01g05580	-6.004	x	-5.349	Exo70 exocyst complex subunit family, putative, expressed
LOC_Os01g05585	-5.941	x	-5.842	metallothionein, putative, expressed
LOC_Os01g05640	2.261	x	x	receptor-like protein kinase 5 precursor, putative, expressed
LOC_Os01g05840	x	x	-1.544	oxidoreductase, short chain dehydrogenase/reductase family domain containing family, expressed
LOC_Os01g05870	x	2.397	x	receptor kinase, putative, expressed
LOC_Os01g05890	8.736	1.855	6.487	OsFBX2 - F-box domain containing protein, expressed
LOC_Os01g05900	1.792	x	1.956	Core histone H2A/H2B/H3/H4 domain containing protein, putative, expressed
LOC_Os01g05940	2.301	x	2.363	receptor kinase, putative, expressed
LOC_Os01g05960	4.001	x	3.591	receptor kinase, putative, expressed
LOC_Os01g06140	3.136	3.907	x	expressed protein
LOC_Os01g06210	-2.597	3.156	-3.621	gibberellin receptor GID1L2, putative, expressed
LOC_Os01g06220	-4.006	-1.58	x	gibberellin receptor GID1L2, putative, expressed
LOC_Os01g06310	4.656	x	x	glycine-rich cell wall structural protein precursor, putative, expressed
LOC_Os01g06500	x	1.536	x	PHLOEM 2-LIKE A5, putative, expressed
LOC_Os01g06580	4.581	x	x	fasciclin domain containing protein, expressed
LOC_Os01g06660	x	-1.575	x	thiamine pyrophosphate enzyme, C-terminal TPP binding domain containing protein, expressed
LOC_Os01g06740	-6.238	x	-5.442	ribosome inactivating protein, putative, expressed
LOC_Os01g06750	-5.128	x	-4.387	verticillium wilt disease resistance protein precursor, putative, expressed
LOC_Os01g06760	-4.7	x	-2.66	verticillium wilt disease resistance protein Ve2, putative, expressed
LOC_Os01g06790	8.586	x	9.242	disease resistance protein, putative, expressed
LOC_Os01g06890	5.872	x	6.539	leucine-rich repeat family protein, putative, expressed
LOC_Os01g06910	-6.229	x	-5.72	expressed protein
LOC_Os01g07212	1.85	x	1.892	staphylococcal nuclease homologue, putative, expressed
LOC_Os01g07320	-1.794	x	-2.092	expressed protein
LOC_Os01g07370	x	x	-1.613	KIP1, putative, expressed
LOC_Os01g07420	2.13	2.195	x	hydrolase, alpha/beta fold family protein, putative, expressed
LOC_Os01g07590	x	x	-1.756	universal stress protein domain containing protein, putative, expressed
LOC_Os01g07640	x	-3.945	x	ankyrin, putative, expressed
LOC_Os01g07660	5.977	x	x	expressed protein
LOC_Os01g07890	-1.591	x	x	expressed protein
LOC_Os01g07970	x	2.448	x	expressed protein
LOC_Os01g07980	x	x	4.547	ankyrin, putative, expressed
LOC_Os01g08020	-1.55	x	-3.058	boron transporter protein, putative, expressed
LOC_Os01g08130	x	x	-2.331	phototropic-responsive NPH3 family protein, putative, expressed
LOC_Os01g08140	-3.461	x	-2.49	phototropic-responsive NPH3 family protein, putative, expressed
LOC_Os01g08220	x	-1.853	2.381	gibberellin 3-beta-dioxygenase 2-2, putative, expressed
LOC_Os01g08260	1.862	2.267	x	pleiotropic drug resistance protein 4, putative, expressed
LOC_Os01g08310	x	-1.749	x	serine/threonine protein phosphatase 2A 59 kDa regulatory subunit Bgamma isoform, putative, expressed
LOC_Os01g08350	3.034	x	x	ATP synthase subunit alpha, mitochondrial, putative, expressed
LOC_Os01g08380	x	4.784	x	transferase family protein, putative, expressed
LOC_Os01g08540	x	1.544	-1.683	DNA mismatch repair protein MSH6-2, putative, expressed
LOC_Os01g08650	-2.695	x	-3.961	expressed protein
LOC_Os01g08670	x	x	-1.55	expressed protein
LOC_Os01g08680	x	x	-1.82	myb/SANT domain protein, putative, expressed
LOC_Os01g08700	x	-2.734	x	GIGANTEA, putative, expressed
LOC_Os01g08780	-2.217	x	x	endonuclease/exonuclease/phosphatase family domain containing protein, expressed
LOC_Os01g08840	-3.768	x	x	expressed protein
LOC_Os01g08860	x	-2.343	x	hsp20/alpha crystallin family protein, putative, expressed
LOC_Os01g08870	-7.279	x	-7.103	expressed protein
LOC_Os01g08880	-9.465	x	-8.89	expressed protein
LOC_Os01g08890	-10.617	x	-12.878	expressed protein
LOC_Os01g09080	x	1.713	x	WRKY107, expressed
LOC_Os01g09100	x	3.638	x	WRKY10, expressed
LOC_Os01g09150	-5.4	x	x	expressed protein
LOC_Os01g09190	-6.994	-4.246	x	expressed protein
LOC_Os01g09230	x	x	2.762	expressed protein
LOC_Os01g09340	-3.719	x	x	expressed protein
LOC_Os01g09370	-10.84	x	-10.097	ankyrin repeat domain-containing protein 28, putative, expressed
LOC_Os01g09384	-8.134	x	-7.143	ankyrin repeat domain containing protein, putative, expressed
LOC_Os01g09410	-9.778	x	-9.308	expressed protein
LOC_Os01g09420	-1.771	x	x	expressed protein
LOC_Os01g09460	3.233	x	3.912	hexokinase, putative, expressed
LOC_Os01g09500	x	x	2.045	expressed protein
LOC_Os01g09620	-1.947	1.994	-3.874	zinc finger/CCCH transcription factor, putative, expressed
LOC_Os01g09665	x	x	-4.072	expressed protein
LOC_Os01g09670	x	x	-1.773	pollen-specific protein SF21, putative, expressed
LOC_Os01g09700	-3.998	x	x	aminotransferase, classes I and II, domain containing protein, expressed
LOC_Os01g09770	x	1.686	x	expressed protein
LOC_Os01g09830	x	2.802	x	OsGrx_A2 - glutaredoxin subgroup III, expressed
LOC_Os01g09870	x	4.388	x	expressed protein
LOC_Os01g09930	10.892	x	9.114	helix-loop-helix DNA-binding domain containing protein, expressed
LOC_Os01g09990	-3.232	x	x	helix-loop-helix DNA-binding domain containing protein, expressed
LOC_Os01g10060	-5.073	x	-5.351	expressed protein
LOC_Os01g10110	-4.442	x	-2.79	cytokinin dehydrogenase precursor, putative, expressed
LOC_Os01g10140	-2.824	x	-3.61	RNA-dependent RNA polymerase, putative, expressed
LOC_Os01g10210	x	-1.667	x	lachrymatory factor synthase, putative, expressed
LOC_Os01g10270	2.977	x	x	expressed protein
LOC_Os01g10310	1.521	2.204	x	expressed protein
LOC_Os01g10320	x	x	-1.747	class III HD-Zip protein 8, putative, expressed
LOC_Os01g10370	-4.295	x	-4.52	AP2 domain containing protein, expressed
LOC_Os01g10450	1.514	x	x	protein kinase domain containing protein, expressed
LOC_Os01g10504	2.674	x	x	OsMADS3 - MADS-box family gene with MIKCc type-box, expressed
LOC_Os01g10520	10.547	x	7.351	expressed protein
LOC_Os01g10580	x	2.079	-2.533	B-box zinc finger family protein, putative, expressed
LOC_Os01g10590	x	4.606	x	osFTL8 FT-Like8 homologous to Flowering Locus T gene; contains Pfam profile PF01161: Phosphatidylethanolamine-binding protein, expressed
LOC_Os01g10600	1.793	x	x	aquaporin protein, putative, expressed
LOC_Os01g10640	x	5.546	x	expressed protein
LOC_Os01g10950	x	-2.025	x	peptide-N4-asparagine amidase A, putative, expressed
LOC_Os01g10980	x	1.96	x	auxin-induced protein 5NG4, putative, expressed
LOC_Os01g10990	1.644	x	x	integral membrane protein DUF6 containing protein, expressed
LOC_Os01g11010	3.896	3.788	x	peptide-N4-asparagine amidase A, putative, expressed
LOC_Os01g11150	6.048	3.574	4.161	gibberellin 2-beta-dioxygenase, putative, expressed
LOC_Os01g11160	-2.515	x	x	amino acid permease family protein, putative, expressed
LOC_Os01g11360	-4.022	x	-4.77	expressed protein
LOC_Os01g11390	-6.006	x	-5.943	expressed protein
LOC_Os01g11460	x	4.972	x	zinc finger, C3HC4 type domain containing protein, expressed
LOC_Os01g11470	2.323	2.629	x	expressed protein
LOC_Os01g11520	x	2.497	2.014	RING-H2 finger protein, putative, expressed
LOC_Os01g11590	-1.521	x	x	uncharacterized protein HI0077, putative, expressed
LOC_Os01g11660	x	x	-5.89	GDSL-like lipase/acylhydrolase, putative, expressed
LOC_Os01g11670	-7.581	x	-9.694	OsSCP2 - Putative Serine Carboxypeptidase homologue, expressed
LOC_Os01g11740	5.763	x	4.853	GDSL-like lipase/acylhydrolase, putative, expressed
LOC_Os01g11750	6.664	x	5.528	GDSL-like lipase/acylhydrolase, putative, expressed
LOC_Os01g11810	x	x	-1.518	powdery mildew resistant protein 5, putative, expressed
LOC_Os01g11860	x	2.214	x	DJ-1 family protein, putative, expressed
LOC_Os01g11910	x	-1.608	x	basic helix-loop-helix, putative, expressed
LOC_Os01g12000	x	-1.525	x	expressed protein
LOC_Os01g12060	-9.595	x	-8.492	expressed protein
LOC_Os01g12070	-8.808	x	-9.09	endoglucanase precursor, putative, expressed
LOC_Os01g12120	-8.367	x	-8.427	expressed protein
LOC_Os01g12130	-5.474	x	-8.459	nodulin MtN3 family protein, putative, expressed
LOC_Os01g12210	x	1.5	-1.911	aluminum-activated malate transporter, putative, expressed
LOC_Os01g12240	x	4.546	x	hypothetical protein
LOC_Os01g12304	-9.799	x	-9.518	esterase, putative, expressed
LOC_Os01g12330	3.318	x	3.916	expressed protein
LOC_Os01g12340	-3.06	x	-2.744	retrotransposon protein, putative, unclassified, expressed
LOC_Os01g12381	x	x	1.761	GDSL-like lipase/acylhydrolase, putative, expressed
LOC_Os01g12420	x	x	2.003	receptor-like protein kinase, putative, expressed
LOC_Os01g12430	x	-2.852	x	receptor-like protein kinase, putative, expressed
LOC_Os01g12440	x	2.021	x	AP2 domain containing protein, expressed
LOC_Os01g12560	x	-1.515	x	3-methyl-2-oxobutanoate hydroxymethyltransferase, putative, expressed
LOC_Os01g12580	x	x	-3.556	late embryogenesis abundant protein, putative, expressed
LOC_Os01g12610	2.9	x	x	expressed protein
LOC_Os01g12660	x	x	-4.753	AAA-type ATPase family protein, putative, expressed
LOC_Os01g12770	x	-1.956	1.549	cytochrome P450, putative, expressed
LOC_Os01g12780	-3.996	x	x	expressed protein
LOC_Os01g13030	2.778	x	2.047	OsIAA3 - Auxin-responsive Aux/IAA gene family member, expressed
LOC_Os01g13130	x	2.478	x	aquaporin protein, putative, expressed
LOC_Os01g13150	x	x	1.533	metallo-beta-lactamase family protein, putative, expressed
LOC_Os01g13280	1.997	x	x	ubiquitin conjugating enzyme protein, putative, expressed
LOC_Os01g13300	x	x	-1.683	B3 DNA binding domain containing protein, expressed
LOC_Os01g13320	1.756	x	x	pectinesterase, putative, expressed
LOC_Os01g13390	x	x	-2.13	expressed protein
LOC_Os01g13610	x	-3.179	x	isoflavone reductase homolog IRL, putative, expressed
LOC_Os01g13660	2.844	x	1.967	expressed protein
LOC_Os01g13690	x	x	-1.814	ligA, putative, expressed
LOC_Os01g13780	-3.814	x	x	expressed protein
LOC_Os01g13930	-1.835	x	x	expressed protein
LOC_Os01g14060	-2.749	x	x	expressed protein
LOC_Os01g14080	1.772	1.782	x	lipase class 3 family protein, putative, expressed
LOC_Os01g14410	x	x	-2.414	early light-induced protein, chloroplast precursor, putative, expressed
LOC_Os01g14440	1.769	2.521	x	WRKY1, expressed
LOC_Os01g14520	x	3.654	-5.516	C4-dicarboxylate transporter/malic acid transport protein domain containing protein, expressed
LOC_Os01g14770	-8.444	x	-8.417	retrotransposon protein, putative, unclassified, expressed
LOC_Os01g14970	x	1.969	x	expressed protein
LOC_Os01g15100	x	1.885	1.784	expressed protein
LOC_Os01g15130	x	x	3.563	hydrolase, alpha/beta fold family domain containing protein, expressed
LOC_Os01g15320	x	x	-2.062	RALFL9 - Rapid ALkalinization Factor RALF family protein precursor, expressed
LOC_Os01g15399	-5.685	x	-5.753	expressed protein
LOC_Os01g15510	x	x	1.911	expressed protein
LOC_Os01g15520	x	-1.507	1.57	expressed protein
LOC_Os01g15550	x	x	4.589	expressed protein
LOC_Os01g15900	x	-2.382	x	expressed protein
LOC_Os01g15910	x	-1.504	x	UTP--glucose-1-phosphate uridylyltransferase, putative, expressed
LOC_Os01g15934	x	x	-4.112	retrotransposon protein, putative, unclassified, expressed
LOC_Os01g15970	2.107	x	x	expressed protein
LOC_Os01g16060	1.575	x	x	expressed protein
LOC_Os01g16130	-4.175	x	-3.287	retrotransposon protein, putative, unclassified, expressed
LOC_Os01g16170	x	-1.747	x	PQ loop repeat domain containing protein, expressed
LOC_Os01g16200	x	-2.93	5.898	serpin domain containing protein, putative, expressed
LOC_Os01g16310	2.706	x	x	glycosyl hydrolase, family 31, putative, expressed
LOC_Os01g16660	x	1.853	x	transposon protein, putative, unclassified, expressed
LOC_Os01g16714	-1.736	x	x	flavin monooxygenase, putative, expressed
LOC_Os01g16750	x	-2.874	x	flavin monooxygenase, putative, expressed
LOC_Os01g16810	-2.566	1.619	-2.497	MYB family transcription factor, putative, expressed
LOC_Os01g16960	x	-1.606	x	pyruvate kinase, putative, expressed
LOC_Os01g17000	x	-1.593	x	expressed protein
LOC_Os01g17050	x	3.106	x	VQ domain containing protein, putative, expressed
LOC_Os01g17060	-1.89	x	-1.942	expressed protein
LOC_Os01g17160	x	x	-1.617	OsSubt1 - Putative Subtilisin homologue, expressed
LOC_Os01g17214	-1.995	x	x	major facilitator superfamily antiporter, putative, expressed
LOC_Os01g17300	x	x	-4.964	expressed protein
LOC_Os01g17320	1.713	x	x	PPR repeat domain containing protein, putative, expressed
LOC_Os01g17330	x	-5.512	x	eukaryotic translation initiation factor 6, putative, expressed
LOC_Os01g17396	x	x	-5.385	expressed protein
LOC_Os01g18050	x	x	-2.991	tubulin/FtsZ domain containing protein, putative, expressed
LOC_Os01g18120	3.472	3.441	x	cinnamoyl CoA reductase, putative, expressed
LOC_Os01g18160	-7.747	x	-6.587	expressed protein
LOC_Os01g18230	-3.101	-1.542	-1.562	FAD-linked oxidoreductase protein, putative, expressed
LOC_Os01g18240	x	3.524	x	MYB family transcription factor, putative, expressed
LOC_Os01g18280	x	x	-2.014	SNF7 domain containing protein, putative, expressed
LOC_Os01g18360	x	1.868	x	OsIAA4 - Auxin-responsive Aux/IAA gene family member, expressed
LOC_Os01g18390	x	x	-1.709	OsRCI2-1 - Putative low temperature and salt responsive protein, expressed
LOC_Os01g18584	-1.899	x	x	WRKY9, expressed
LOC_Os01g18744	x	1.978	x	transferase family protein, putative, expressed
LOC_Os01g18830	2.089	x	x	expressed protein
LOC_Os01g18910	-11.654	x	-10.563	peroxidase precursor, putative, expressed
LOC_Os01g18920	-10.26	x	-9.841	hAT dimerisation domain-containing protein, putative
LOC_Os01g19130	x	2.108	x	protein phosphatase 2C, putative, expressed
LOC_Os01g19260	-3.885	x	x	ATPase, putative, expressed
LOC_Os01g19270	-8.181	x	-5.963	expressed protein
LOC_Os01g19320	-2.864	x	-2.489	expressed protein
LOC_Os01g19330	x	6.05	x	MYB family transcription factor, putative, expressed
LOC_Os01g19630	4.019	x	3.03	expressed protein
LOC_Os01g19800	1.943	x	x	zinc finger, C3HC4 type, putative, expressed
LOC_Os01g19850	3.703	1.685	2.472	amino acid permease family protein, putative, expressed
LOC_Os01g19880	x	x	3.788	expressed protein
LOC_Os01g19910	2.058	x	x	expressed protein
LOC_Os01g19960	3.222	x	3.221	transposon protein, putative, CACTA, En/Spm sub-class, expressed
LOC_Os01g20206	2.861	x	2.926	methyltransferase, putative, expressed
LOC_Os01g20720	1.633	x	x	CC-NBS-LRR, putative, expressed
LOC_Os01g20850	x	2.532	x	expressed protein
LOC_Os01g20894	-6.033	-3.123	-3.832	expressed protein
LOC_Os01g21130	9.639	x	10.332	expressed protein
LOC_Os01g21170	-1.507	x	-1.697	expressed protein
LOC_Os01g21240	3.409	x	2.908	MLA6 protein, putative, expressed
LOC_Os01g21250	x	x	-1.675	late embryogenesis abundant protein, putative, expressed
LOC_Os01g21490	-4.664	x	x	transposon protein, putative, CACTA, En/Spm sub-class
LOC_Os01g21520	2.284	x	3.335	esterase/lipase/thioesterase family protein, putative, expressed
LOC_Os01g21620	-8.103	x	-6.959	expressed protein
LOC_Os01g21880	x	2.907	x	expressed protein
LOC_Os01g22010	x	x	-1.598	S-adenosylmethionine synthetase, putative, expressed
LOC_Os01g22090	-8.895	-3.934	-4.04	expressed protein
LOC_Os01g22220	-7.074	x	-7.219	expressed protein
LOC_Os01g22230	-1.718	x	x	peroxidase precursor, putative, expressed
LOC_Os01g22249	x	-4.518	x	peroxidase precursor, putative, expressed
LOC_Os01g22336	x	x	4.669	peroxidase precursor, putative, expressed
LOC_Os01g22352	5.145	x	4.177	peroxidase precursor, putative, expressed
LOC_Os01g22380	7.218	x	x	expressed protein
LOC_Os01g22430	2.19	x	2.593	OsFBDUF3 - F-box and DUF domain containing protein, expressed
LOC_Os01g22440	-6.935	x	-5.909	expressed protein
LOC_Os01g22450	-7.105	x	-8.043	expressed protein
LOC_Os01g22480	1.896	x	2.375	OsFBDUF4 - F-box and DUF domain containing protein, expressed
LOC_Os01g22660	x	x	-2.091	GDSL-like lipase/acylhydrolase, putative, expressed
LOC_Os01g22710	-3.427	-1.715	-3.388	organic cation transporter-related, putative, expressed
LOC_Os01g22780	-2.405	-1.699	x	GDSL-like lipase/acylhydrolase, putative, expressed
LOC_Os01g23000	3.601	x	4.184	expressed protein
LOC_Os01g23580	x	x	3.506	inorganic H+ pyrophosphatase, putative, expressed
LOC_Os01g23970	x	x	-1.546	cysteine-rich receptor protein kinase, putative, expressed
LOC_Os01g24010	2.669	x	5.699	pleiotropic drug resistance protein, putative, expressed
LOC_Os01g24080	-6.924	x	-6.602	expressed protein
LOC_Os01g24340	-6.619	x	-6.708	expressed protein
LOC_Os01g24430	x	x	1.602	expressed protein
LOC_Os01g24500	-5.834	x	-4.863	expressed protein
LOC_Os01g24764	-12.157	x	-11.753	expressed protein
LOC_Os01g24770	-8.215	x	-7.685	expressed protein
LOC_Os01g24780	-9.509	x	-8.676	cytochrome P450, putative, expressed
LOC_Os01g24790	-10.818	x	-10.631	transferase family protein, putative, expressed
LOC_Os01g24940	1.893	x	x	poly synthetase 2-A, putative, expressed
LOC_Os01g24980	-1.665	x	x	naringenin,2-oxoglutarate 3-dioxygenase, putative, expressed
LOC_Os01g25189	1.774	x	1.573	delta14-sterol reductase, putative, expressed
LOC_Os01g25230	-9.518	x	-9.191	expressed protein
LOC_Os01g25270	3.059	x	2.924	pentatricopeptide repeat protein PPR986-12, putative, expressed
LOC_Os01g25484	-1.658	-2.195	x	ferredoxin--nitrite reductase, putative, expressed
LOC_Os01g25540	x	1.889	x	RALFL6 - Rapid ALkalinization Factor RALF family protein precursor, expressed
LOC_Os01g25610	x	x	1.869	40S ribosomal protein S4, putative, expressed
LOC_Os01g25630	6.467	x	4.728	NB-ARC domain containing protein, expressed
LOC_Os01g25760	2.171	1.71	x	powdery mildew resistance protein PM3F, putative, expressed
LOC_Os01g25920	-13.752	x	-13.925	expressed protein
LOC_Os01g25990	x	x	-1.994	expressed protein
LOC_Os01g26039	x	x	-1.646	expressed protein
LOC_Os01g26070	-10.113	x	-9.74	expressed protein
LOC_Os01g26080	-7.919	x	-7.768	expressed protein
LOC_Os01g26270	-8.674	x	-7.743	OsWAK7 - OsWAK receptor-like protein kinase, expressed
LOC_Os01g26280	-10.109	x	-9.096	OsWAK8 - OsWAK receptor-like protein kinase, expressed
LOC_Os01g26300	-7.303	x	-5.621	OsWAK9 - OsWAK receptor-like cytoplasmic kinase OsWAK-RLCK, expressed
LOC_Os01g26310	-7.343	x	-4.338	wall-associated kinase-like 2, putative, expressed
LOC_Os01g26370	-8.935	x	-8.827	expressed protein
LOC_Os01g26390	-8.707	x	-9.151	TKL_IRAK_DUF26-lh.1 - DUF26 kinases have homology to DUF26 containing loci, expressed
LOC_Os01g26970	-5.065	x	-4.672	expressed protein
LOC_Os01g27020	-4.115	x	-4.135	transposon protein, putative, unclassified, expressed
LOC_Os01g27040	-2.541	x	-3.382	chromatin-remodeling complex ATPase chain, putative, expressed
LOC_Os01g27120	-8.325	x	-6.405	expressed protein
LOC_Os01g27140	x	-3.096	x	OsGrx_C7 - glutaredoxin subgroup III, expressed
LOC_Os01g27210	-1.535	x	-1.549	glutathione S-transferase, putative, expressed
LOC_Os01g27360	x	2.399	x	glutathione S-transferase, putative, expressed
LOC_Os01g27390	-5.793	x	-2.624	glutathione S-transferase, putative, expressed
LOC_Os01g27480	-2.025	x	x	glutathione S-transferase, putative, expressed
LOC_Os01g27530	-8.541	x	-8.296	expressed protein
LOC_Os01g27760	-4.471	x	-6.951	expressed protein
LOC_Os01g27770	-8.726	x	-8.987	expressed protein
LOC_Os01g27890	3.653	x	2.968	cytochrome P450, putative, expressed
LOC_Os01g28134	x	x	-4.913	expressed protein
LOC_Os01g28300	9.105	x	9.368	OsFBX7 - F-box domain containing protein, expressed
LOC_Os01g28450	-3.037	x	x	SCP-like extracellular protein, expressed
LOC_Os01g28500	-1.684	x	-2.723	SCP-like extracellular protein, expressed
LOC_Os01g28580	-10.553	x	-10.363	expressed protein
LOC_Os01g28600	3.95	x	x	exo70 exocyst complex subunit family protein, putative, expressed
LOC_Os01g28690	1.7	x	x	nucleoporin autopeptidase domain containing protein, expressed
LOC_Os01g28710	-6.819	x	-5.881	expressed protein
LOC_Os01g28790	x	3.431	x	PRAS-rich protein, putative, expressed
LOC_Os01g28980	-8.568	x	-8.855	proton-dependent oligopeptide transport, putative, expressed
LOC_Os01g29180	x	x	2.253	expressed protein
LOC_Os01g29280	x	3.7	x	expressed protein
LOC_Os01g29330	x	4.908	x	expressed protein
LOC_Os01g29640	-5.493	x	-6.1	expressed protein
LOC_Os01g29804	-3.752	-3.575	x	expressed protein
LOC_Os01g31050	x	x	-8.158	expressed protein
LOC_Os01g31360	x	-2.314	x	expressed protein
LOC_Os01g31370	x	x	1.985	glycosyltransferase, putative, expressed
LOC_Os01g31494	3.756	x	3.57	expressed protein
LOC_Os01g31570	2.125	x	2.466	expressed protein
LOC_Os01g31810	-1.972	x	-2.437	RNA recognition motif containing protein, putative, expressed
LOC_Os01g31920	-5.129	x	-6.396	expressed protein
LOC_Os01g31980	-3.28	-1.894	-2.051	MATE efflux family protein, putative, expressed
LOC_Os01g32364	-4.149	x	x	Os1bglu1 - beta-mannosidase/glucosidase homologue, expressed
LOC_Os01g32380	x	2.424	3.058	expressed protein
LOC_Os01g32439	-9.649	x	-8.54	expressed protein
LOC_Os01g32460	-2.221	x	2.457	expressed protein
LOC_Os01g32560	6.449	x	x	expressed protein
LOC_Os01g32610	-8.224	x	-8.528	expressed protein
LOC_Os01g32770	-1.641	x	x	DUF260 domain containing protein, putative, expressed
LOC_Os01g32780	x	-2.094	x	universal stress protein domain containing protein, putative, expressed
LOC_Os01g33090	1.916	x	1.96	expressed protein
LOC_Os01g33450	-9.718	x	-9.887	expressed protein
LOC_Os01g33500	x	x	-3.309	6-phosphogluconate dehydrogenase NAD-binding domain-containing protein, putative
LOC_Os01g34050	2.993	x	1.778	expressed protein
LOC_Os01g34590	-5.418	x	-5.824	expressed protein
LOC_Os01g34610	5.147	x	5.527	expressed protein
LOC_Os01g34690	-2.166	x	-2.507	expressed protein
LOC_Os01g34850	2.391	x	1.855	OsHKT2;3 - Na+ transporter, expressed
LOC_Os01g35030	-1.779	x	x	MDR-like ABC transporter, putative, expressed
LOC_Os01g35040	1.513	1.655	x	ZOS1-09 - C2H2 zinc finger protein, expressed
LOC_Os01g35110	-10.421	x	-13.074	expressed protein
LOC_Os01g35120	-7.971	x	-8.203	zinc finger, C3HC4 type domain containing protein, expressed
LOC_Os01g35230	2.944	x	2.295	1-aminocyclopropane-1-carboxylate oxidase homolog 1, putative, expressed
LOC_Os01g35789	-13.824	x	-13.187	expressed protein
LOC_Os01g35830	-9.839	x	-9.758	expressed protein
LOC_Os01g35910	-8.409	x	-8.434	expressed protein
LOC_Os01g36020	6.113	x	4.847	retrotransposon protein, putative, unclassified, expressed
LOC_Os01g36060	-7.477	x	-7.233	expressed protein
LOC_Os01g36294	-3.509	-1.845	2.843	cytochrome P450, putative, expressed
LOC_Os01g36410	4.355	x	x	expressed protein
LOC_Os01g36580	1.935	x	x	auxin-induced protein 5NG4, putative, expressed
LOC_Os01g36720	x	x	-1.91	transporter, major facilitator family, putative, expressed
LOC_Os01g36790	2.181	x	x	TKL_IRAK_DUF26-lf.2 - DUF26 kinases have homology to DUF26 containing loci, expressed
LOC_Os01g37050	x	-2.019	x	ribonuclease III domain protein, putative, expressed
LOC_Os01g37460	-3.021	x	-2.767	zinc finger family protein, putative, expressed
LOC_Os01g37600	2.188	x	2.565	agenet domain containing protein, expressed
LOC_Os01g37750	x	x	2.885	glutathione S-transferase, putative, expressed
LOC_Os01g37810	x	3.592	x	expressed protein
LOC_Os01g37920	x	x	-2.191	expressed protein
LOC_Os01g38110	-4.822	-5.732	x	cytochrome P450, putative, expressed
LOC_Os01g38120	-4.043	x	x	plant protein of unknown function domain containing protein, expressed
LOC_Os01g38190	-3.726	2.82	-4.061	plant protein of unknown function domain containing protein, expressed
LOC_Os01g38229	-4.129	x	-3.07	peptidyl-prolyl isomerase, putative, expressed
LOC_Os01g38244	-7.877	x	-9.368	expressed protein
LOC_Os01g38310	-5.238	x	x	expressed protein
LOC_Os01g38359	-11.662	x	-7.031	peptidyl-prolyl cis-trans isomerase, FKBP-type, putative, expressed
LOC_Os01g38490	-3.2	x	-2.902	expressed protein
LOC_Os01g38500	x	x	-5.779	DUF538 domain containing protein, putative, expressed
LOC_Os01g38560	x	x	3.202	expressed protein
LOC_Os01g38610	x	x	-3.173	helix-loop-helix DNA-binding domain containing protein, expressed
LOC_Os01g38980	x	2.288	x	calmodulin-binding protein, putative, expressed
LOC_Os01g38990	1.875	x	1.684	mitochondrial carrier protein, putative, expressed
LOC_Os01g39000	1.643	x	x	ZmGR2c, putative, expressed
LOC_Os01g39020	2.894	x	1.99	HSF-type DNA-binding domain containing protein, expressed
LOC_Os01g39060	3.237	x	3.53	expressed protein
LOC_Os01g39280	3.244	x	3.248	expressed protein
LOC_Os01g39670	-9.363	x	-8.425	OsFBD1 - F-box and FBD domain containing protein, expressed
LOC_Os01g39680	-9.653	x	-9.884	expressed protein
LOC_Os01g39770	x	x	1.714	calcineurin B, putative, expressed
LOC_Os01g39830	2.839	x	2.414	beta-galactosidase, putative, expressed
LOC_Os01g39860	2.174	x	2.374	1-aminocyclopropane-1-carboxylate oxidase protein, putative, expressed
LOC_Os01g40070	x	3.627	x	expressed protein
LOC_Os01g40140	-4.401	x	-4.851	expressed protein
LOC_Os01g40190	2.612	x	x	retrotransposon protein, putative, unclassified, expressed
LOC_Os01g40260	-2.445	x	x	WRKY77, expressed
LOC_Os01g40290	-4.604	x	x	expressed protein
LOC_Os01g40499	1.593	x	x	S-locus lectin protein kinase family protein, putative, expressed
LOC_Os01g40560	4.906	x	3.009	hypersensitive-induced response protein, putative, expressed
LOC_Os01g40580	1.779	x	2.178	hypersensitive-induced response protein, putative, expressed
LOC_Os01g40730	6.453	x	5.974	expressed protein
LOC_Os01g40820	x	2.172	-1.505	peptidase family M41 containing protein, expressed
LOC_Os01g40870	-1.588	x	x	aldehyde dehydrogenase, putative, expressed
LOC_Os01g40950	7.118	x	x	expressed protein
LOC_Os01g40960	x	x	-3.824	nodulin MtN3 family protein, putative, expressed
LOC_Os01g41000	-5.525	x	-5.674	ZCW7, putative, expressed
LOC_Os01g41160	x	6.655	x	FAD dependent oxidoreductase domain containing protein, expressed
LOC_Os01g41290	x	2.865	x	OsFBD5 - F-box and FBD domain containing protein, expressed
LOC_Os01g41420	x	7.037	x	transmembrane amino acid transporter protein, putative, expressed
LOC_Os01g41430	x	1.903	-3.199	UDP-glucoronosyl and UDP-glucosyl transferase, putative, expressed
LOC_Os01g41510	x	1.852	x	calcineurin B, putative, expressed
LOC_Os01g41530	x	x	-1.522	OsFBL2 - F-box domain and LRR containing protein, expressed
LOC_Os01g41565	-1.569	x	-1.634	ATP-binding domain-containing protein, putative, expressed
LOC_Os01g41710	x	-4.879	x	chlorophyll A-B binding protein, putative, expressed
LOC_Os01g41720	-3.765	-1.667	-2.892	expressed protein
LOC_Os01g41740	7.228	x	5.665	expressed protein
LOC_Os01g41750	3.753	x	3.212	expressed protein
LOC_Os01g41780	-6.88	x	-5.2	expressed protein
LOC_Os01g41790	6.672	x	7.065	expressed protein
LOC_Os01g41820	-3.55	x	-2.416	cytochrome P450 72A1, putative, expressed
LOC_Os01g41910	-3.616	x	-5.049	receptor-like protein kinase 5 precursor, putative, expressed
LOC_Os01g41930	-1.812	x	-2.141	leucine rich repeat protein, putative, expressed
LOC_Os01g41970	-2.732	x	-3.221	expressed protein
LOC_Os01g42000	-2.383	x	-2.302	skin secretory protein xP2 precursor, putative, expressed
LOC_Os01g42150	-7.04	x	-7.056	MEGL13 - Maternally expressed gene MEG family protein precursor, expressed
LOC_Os01g42160	-4.475	x	-3.356	MEGL14 - Maternally expressed gene MEG family protein precursor, putative, expressed
LOC_Os01g42210	x	x	1.6	LTPL47 - Protease inhibitor/seed storage/LTP family protein precursor, putative, expressed
LOC_Os01g42410	x	x	2.18	pleiotropic drug resistance protein, putative, expressed
LOC_Os01g42510	2.793	x	x	expressed protein
LOC_Os01g42550	-5.249	x	-4.71	expressed protein
LOC_Os01g42690	x	1.765	x	OsPOP2 - Putative Prolyl Oligopeptidase homologue, expressed
LOC_Os01g42780	x	-3.629	3.255	cysteine proteinase EP-B 2 precursor, putative, expressed
LOC_Os01g42810	x	1.726	x	leaf senescence related protein, putative, expressed
LOC_Os01g42840	x	x	4.156	expressed protein
LOC_Os01g42860	x	-5.369	3.158	inhibitor I family protein, putative, expressed
LOC_Os01g42900	x	-2.237	3.098	ABC-2 type transporter domain containing protein, expressed
LOC_Os01g43110	2.052	x	x	expressed protein
LOC_Os01g43380	x	1.701	x	glycosyltransferase family protein 1, putative, expressed
LOC_Os01g43400	-8.987	x	-8.943	expressed protein
LOC_Os01g43550	1.998	1.911	x	WRKY12, expressed
LOC_Os01g43580	x	x	-2.117	kinesin motor domain containing protein, putative, expressed
LOC_Os01g43600	-11.395	x	-12.146	expressed protein
LOC_Os01g43720	x	-3.969	x	cytochrome P450 72A1, putative, expressed
LOC_Os01g43750	-4.214	-4.781	3.067	cytochrome P450 72A1, putative, expressed
LOC_Os01g43774	x	-5.682	x	cytochrome P450 72A1, putative, expressed
LOC_Os01g43844	-1.693	-2.014	x	cytochrome P450 72A1, putative, expressed
LOC_Os01g43851	-2.456	x	x	cytochrome P450 72A1, putative, expressed
LOC_Os01g43980	-10.674	x	-10.659	retrotransposon protein, putative, unclassified, expressed
LOC_Os01g43990	-10.022	x	-9.622	expressed protein
LOC_Os01g44000	-4.806	x	-4.207	hypothetical protein
LOC_Os01g44020	-9.098	x	-8.405	expressed protein
LOC_Os01g44069	x	x	-2.708	glycerol-3-phosphate acyltransferase, putative, expressed
LOC_Os01g44110	x	x	-1.697	serine/threonine-protein kinase, putative, expressed
LOC_Os01g44180	5.303	x	x	expressed protein
LOC_Os01g44250	-2.151	x	-3.181	CBS domain containing membrane protein, putative, expressed
LOC_Os01g44330	x	x	-5.212	laccase precursor protein, putative, expressed
LOC_Os01g44960	x	x	1.912	hydrolase, alpha/beta fold family domain containing protein, expressed
LOC_Os01g45040	-7.641	x	-8.431	Leucine rich repeat N-terminal domain containing protein, putative, expressed
LOC_Os01g45110	x	-5.048	x	anthocyanin 3-O-beta-glucosyltransferase, putative, expressed
LOC_Os01g45250	x	3.356	x	DUF1645 domain containing protein, putative, expressed
LOC_Os01g45450	-2.262	x	x	AAA family ATPase, putative, expressed
LOC_Os01g45460	x	x	-2.649	serine esterase, putative, expressed
LOC_Os01g45550	x	x	-2.629	auxin efflux carrier component, putative, expressed
LOC_Os01g45640	x	-1.79	x	tat pathway signal sequence family protein, expressed
LOC_Os01g45914	-2.672	-3.751	-3.236	expressed protein
LOC_Os01g46120	x	2.412	x	GDSL-like lipase/acylhydrolase, putative, expressed
LOC_Os01g46130	x	2.883	x	expressed protein
LOC_Os01g46140	x	5.026	x	expressed protein
LOC_Os01g46250	3.536	x	x	lipase, putative, expressed
LOC_Os01g46290	x	x	-2.541	lipase, putative, expressed
LOC_Os01g46300	-5.042	x	x	hypothetical protein
LOC_Os01g46370	2.902	x	x	lipase class 3 family protein, putative, expressed
LOC_Os01g46420	5.497	x	5.336	expressed protein
LOC_Os01g46440	x	-6.25	5.039	VQ domain containing protein, putative, expressed
LOC_Os01g46460	-4.436	x	x	hypothetical protein
LOC_Os01g46570	-2.17	x	-1.526	CTP synthase, putative, expressed
LOC_Os01g46760	1.709	1.572	x	protein phosphatase 2C, putative, expressed
LOC_Os01g46860	2.464	2.396	x	inorganic phosphate transporter, putative, expressed
LOC_Os01g47050	x	x	-1.762	OsFBK1 - F-box domain and kelch repeat containing protein, expressed
LOC_Os01g47070	-4.312	x	x	glycosyl hydrolase, putative, expressed
LOC_Os01g47080	1.703	1.835	x	pyruvate kinase, putative, expressed
LOC_Os01g47130	1.849	x	2.106	expressed protein
LOC_Os01g47370	x	6.992	-7.688	MYB family transcription factor, putative, expressed
LOC_Os01g47400	x	x	-4.897	OsMan01 - Endo-Beta-Mannanase, expressed
LOC_Os01g47410	x	x	-1.642	aspartic proteinase oryzasin-1 precursor, putative, expressed
LOC_Os01g47730	x	1.912	x	ras-related protein, putative, expressed
LOC_Os01g47750	1.791	x	1.85	splicing factor U2AF 35 kDa subunit, putative, expressed
LOC_Os01g47820	-2.318	x	x	S-locus-like receptor protein kinase, putative, expressed
LOC_Os01g47910	-7.065	x	-6.032	expressed protein
LOC_Os01g48000	2.868	x	2.505	S-locus-like receptor protein kinase, putative, expressed
LOC_Os01g48010	x	x	2.168	expressed protein
LOC_Os01g48030	x	2.365	x	expressed protein
LOC_Os01g48339	-7.29	x	-7.8	expressed protein
LOC_Os01g48380	x	x	-2.105	PPR repeat domain containing protein, putative, expressed
LOC_Os01g48446	x	4.332	x	no apical meristem protein, putative, expressed
LOC_Os01g48580	8.601	x	8.741	ubiquitin-conjugating enzyme E2, putative, expressed
LOC_Os01g48610	-2.102	x	x	expressed protein
LOC_Os01g48620	x	x	2.888	expressed protein
LOC_Os01g48640	-1.874	x	x	expressed protein
LOC_Os01g48650	8.542	x	7.286	expressed protein
LOC_Os01g48800	-3.195	-2.448	-1.623	purine permease, putative, expressed
LOC_Os01g49010	x	1.529	x	ORC4 - Putative origin recognition complex subunit 4, expressed
LOC_Os01g49110	9.52	x	8.904	prenyltransferase, putative, expressed
LOC_Os01g49154	x	1.93	x	expressed protein
LOC_Os01g49230	x	x	2.259	limonoid UDP-glucosyltransferase, putative, expressed
LOC_Os01g49240	10.662	x	11.054	limonoid UDP-glucosyltransferase, putative, expressed
LOC_Os01g49260	6.262	x	3.434	expressed protein
LOC_Os01g49270	x	x	4.136	XPA-binding protein 2, putative, expressed
LOC_Os01g49280	x	x	-2.275	zinc finger family protein, putative, expressed
LOC_Os01g49320	-2.456	x	x	glycosyl hydrolase, putative, expressed
LOC_Os01g49360	x	x	-2.22	FAD-binding and arabino-lactone oxidase domains containing protein, putative, expressed
LOC_Os01g49370	3.465	x	x	expressed protein
LOC_Os01g49430	2.584	2.409	3.531	DnaK family protein, putative, expressed
LOC_Os01g49580	x	x	2.69	Protein kinase domain containing protein, expressed
LOC_Os01g49614	2.776	x	2.516	Protein kinase domain containing protein, expressed
LOC_Os01g49660	-2.14	x	-3.893	reticulon domain containing protein, putative, expressed
LOC_Os01g49710	1.832	x	x	glutathione S-transferase, putative, expressed
LOC_Os01g49720	3.435	x	1.904	glutathione S-transferase, putative, expressed
LOC_Os01g49730	-9.033	x	-8.723	expressed protein
LOC_Os01g49820	2.283	x	1.699	lipid phosphatase protein, putative, expressed
LOC_Os01g49880	-4.412	x	-4.163	expressed protein
LOC_Os01g49910	x	2.388	-1.93	expressed protein
LOC_Os01g49920	x	x	-2.979	protein kinase, putative, expressed
LOC_Os01g50030	x	x	-2.618	CPuORF25 - conserved peptide uORF-containing transcript, expressed
LOC_Os01g50070	x	1.551	x	multidrug resistance protein 1, putative, expressed
LOC_Os01g50080	x	2.171	x	MDR-like ABC transporter, putative, expressed
LOC_Os01g50110	x	-6.252	x	MYB family transcription factor, putative, expressed
LOC_Os01g50160	x	-1.782	x	MDR-like ABC transporter, putative, expressed
LOC_Os01g50240	-3.845	x	x	expressed protein
LOC_Os01g50410	x	5.386	x	STE_MEKK_ste11_MAP3K.6 - STE kinases include homologs to sterile 7, sterile 11 and sterile 20 from yeast, expressed
LOC_Os01g50420	x	7.482	x	STE_MEKK_ste11_MAP3K.7 - STE kinases include homologs to sterile 7, sterile 11 and sterile 20 from yeast, expressed
LOC_Os01g50460	x	x	-1.607	nodulin MtN3 family protein, putative, expressed
LOC_Os01g50622	x	2.054	x	DNA-binding protein DSP1, putative, expressed
LOC_Os01g50730	-11.104	x	-11.019	expressed protein
LOC_Os01g50780	-5.088	x	-5.218	expressed protein
LOC_Os01g50840	x	1.833	x	expressed protein
LOC_Os01g50860	x	x	-1.855	chloride transporter, chloride channel family, putative, expressed
LOC_Os01g50870	-2.062	x	x	expressed protein
LOC_Os01g50880	-5.417	x	-6.159	hypothetical protein
LOC_Os01g50890	x	x	2.139	expressed protein
LOC_Os01g50910	2.924	3.876	x	late embryogenesis abundant protein, group 3, putative, expressed
LOC_Os01g50940	x	4.493	x	helix-loop-helix DNA-binding domain containing protein, expressed
LOC_Os01g50970	-3.295	x	-6.513	expressed protein
LOC_Os01g51040	x	x	-2.311	transmembrane protein 16K, putative, expressed
LOC_Os01g51050	-2.233	-2.513	x	jacalin-like lectin domain containing protein, expressed
LOC_Os01g51140	-3.115	x	-2.354	helix-loop-helix DNA-binding domain containing protein, expressed
LOC_Os01g51230	x	x	-6.087	IQ calmodulin-binding motif domain containing protein, expressed
LOC_Os01g51290	1.588	x	x	protein kinase family protein, putative, expressed
LOC_Os01g51370	-10.992	x	-11.013	expressed protein
LOC_Os01g51400	-5.24	x	-6.655	Leucine Rich Repeat family protein, expressed
LOC_Os01g51440	5.182	x	7.606	expressed protein
LOC_Os01g51450	4.895	x	x	NAP domain containing protein, putative, expressed
LOC_Os01g51570	-3.158	x	-1.569	glycosyl hydrolases family 17, putative, expressed
LOC_Os01g51670	-12.858	x	-8.606	expressed protein
LOC_Os01g51840	2.396	1.897	x	IQ calmodulin-binding motif family protein, putative, expressed
LOC_Os01g51850	2.222	x	x	expressed protein
LOC_Os01g51870	x	-2.231	x	methyltransferase, putative, expressed
LOC_Os01g51880	7.306	x	6.764	expressed protein
LOC_Os01g51920	x	1.712	x	phosphotransferase, putative, expressed
LOC_Os01g52070	x	x	-3.148	potassium channel AKT1, putative, expressed
LOC_Os01g52260	x	-1.565	x	serine acetyltransferase protein, putative, expressed
LOC_Os01g52330	1.55	x	2.012	NB-ARC domain containing protein, expressed
LOC_Os01g52530	x	x	2.78	phosphoribosyl transferase, putative, expressed
LOC_Os01g52570	x	3.31	x	lachrymatory factor synthase, putative, expressed
LOC_Os01g52594	-11.498	x	-8.56	expressed protein
LOC_Os01g52610	-5.975	-4.432	x	membrane associated DUF588 domain containing protein, putative, expressed
LOC_Os01g52730	x	3.637	x	DUF584 domain containing protein, putative, expressed
LOC_Os01g52810	-11.687	x	-11.235	expressed protein
LOC_Os01g53040	-2.072	-2.808	2.263	WRKY14, expressed
LOC_Os01g53090	x	2.875	x	pathogen-related protein, putative, expressed
LOC_Os01g53100	x	5.001	-2.402	ubiquitin family protein, putative, expressed
LOC_Os01g53160	x	3.738	-3.253	DUF623 domain containing protein, expressed
LOC_Os01g53200	3.078	6.699	x	flavin monooxygenase, putative, expressed
LOC_Os01g53210	-1.854	x	x	metal transporter Nramp3, putative, expressed
LOC_Os01g53240	x	2.403	-2.077	BURP domain containing protein, expressed
LOC_Os01g53255	9.065	x	9.899	expressed protein
LOC_Os01g53260	x	-5.604	x	WRKY23, expressed
LOC_Os01g53340	-4.903	x	-4.145	expressed protein
LOC_Os01g53350	x	-1.831	x	anthocyanidin 5,3-O-glucosyltransferase, putative, expressed
LOC_Os01g53370	x	x	-3.044	anthocyanidin 5,3-O-glucosyltransferase, putative, expressed
LOC_Os01g53390	1.636	x	2.852	glucosyltransferase, putative, expressed
LOC_Os01g53430	5.899	x	5.444	anthocyanidin 5,3-O-glucosyltransferase, putative, expressed
LOC_Os01g53470	2.714	x	x	harpin-induced protein 1 domain containing protein, expressed
LOC_Os01g53570	x	3.035	x	aluminum-activated malate transporter, putative, expressed
LOC_Os01g53620	-1.571	x	x	expressed protein
LOC_Os01g53750	-2.495	x	x	glucan endo-1,3-beta-glucosidase precursor, putative, expressed
LOC_Os01g53779	x	x	-2.768	expressed protein
LOC_Os01g53790	x	x	-3.121	stress-induced protein, putative, expressed
LOC_Os01g54000	-4.179	x	-5.02	expressed protein
LOC_Os01g54030	3.575	x	1.704	NADP-dependent malic enzyme, putative, expressed
LOC_Os01g54040	2.187	x	2.07	ATP-dependent protease La, putative, expressed
LOC_Os01g54140	2.1	x	x	expressed protein
LOC_Os01g54210	x	x	-6.245	GATA zinc finger domain containing protein, expressed
LOC_Os01g54340	2.138	x	1.919	plant-specific domain TIGR01615 family protein, expressed
LOC_Os01g54424	-1.618	x	-2.476	expressed protein
LOC_Os01g54490	-3.462	-4.723	2.716	osFTL9 FT-Like9 homologous to Flowering Locus T gene; contains Pfam profile PF01161: Phosphatidylethanolamine-binding protein
LOC_Os01g54620	x	x	-2.78	CESA4 - cellulose synthase, expressed
LOC_Os01g54750	x	x	-1.734	expressed protein
LOC_Os01g55120	x	x	-3.795	expressed protein
LOC_Os01g55190	x	x	-2.543	expressed protein
LOC_Os01g55240	3.267	6.008	x	gibberellin 2-beta-dioxygenase, putative, expressed
LOC_Os01g55280	2.77	x	1.651	expressed protein
LOC_Os01g55320	4.816	x	x	heavy metal-associated domain containing protein, expressed
LOC_Os01g55560	x	3.024	-2.855	ABIL3, putative, expressed
LOC_Os01g56160	2.639	x	x	expressed protein
LOC_Os01g56220	x	2.57	x	expressed protein
LOC_Os01g56240	x	5.294	x	OsSAUR2 - Auxin-responsive SAUR gene family member, expressed
LOC_Os01g56290	x	1.74	x	expressed protein
LOC_Os01g56690	x	5.905	x	helix-loop-helix DNA-binding domain containing protein, expressed
LOC_Os01g56850	-11.438	x	-11.388	expressed protein
LOC_Os01g56870	5.206	x	2.89	expressed protein
LOC_Os01g56930	x	-1.953	x	eukaryotic aspartyl protease domain containing protein, expressed
LOC_Os01g56969	1.541	x	x	homeobox-leucine zipper protein ATHB-54, putative, expressed
LOC_Os01g57020	x	2.626	x	expressed protein
LOC_Os01g57040	x	18.748	-22.308	expressed protein
LOC_Os01g57250	-4.907	x	-5.748	expressed protein
LOC_Os01g57480	-3.626	x	-2.911	serine/threonine-protein kinase receptor precursor, putative, expressed
LOC_Os01g57500	-8.097	x	-7.723	expressed protein
LOC_Os01g57520	-2.789	x	-3.111	expressed protein
LOC_Os01g57530	-6.426	x	-6.361	expressed protein
LOC_Os01g57610	x	6.14	x	OsGH3.1 - Probable indole-3-acetic acid-amido synthetase, expressed
LOC_Os01g57730	2.165	x	x	peroxidase precursor, putative, expressed
LOC_Os01g57770	2.003	x	4.654	OsPOP4 - Putative Prolyl Oligopeptidase homologue, expressed
LOC_Os01g57840	x	x	-1.899	expressed protein
LOC_Os01g57854	x	x	1.614	pectinesterase, putative, expressed
LOC_Os01g57890	-4.74	x	-4.351	Homeobox domain containing protein, expressed
LOC_Os01g57966	6.546	x	5.254	photosystem I assembly protein ycf3, putative, expressed
LOC_Os01g58010	1.984	2.39	x	ATP synthase, A subunit family protein, putative, expressed
LOC_Os01g58020	1.867	2.634	x	ribulose bisphosphate carboxylase large chain precursor, putative, expressed
LOC_Os01g58035	-3.537	x	-3.474	expressed protein
LOC_Os01g58140	x	5.188	x	expressed protein
LOC_Os01g58150	x	2.496	x	expressed protein
LOC_Os01g58194	1.934	x	x	protein disulfide isomerase, putative, expressed
LOC_Os01g58230	x	3.481	-2.692	expressed protein
LOC_Os01g58240	-4.227	x	-4.687	OsSub6 - Putative Subtilisin homologue, expressed
LOC_Os01g58280	-3.692	-4.47	x	OsSub8 - Putative Subtilisin homologue, expressed
LOC_Os01g58290	x	-1.66	x	OsSub9 - Putative Subtilisin homologue, expressed
LOC_Os01g58310	x	3.649	x	expressed protein
LOC_Os01g58320	-7.299	-8.59	x	expressed protein
LOC_Os01g58330	-8.161	x	-8.827	expressed protein
LOC_Os01g58335	-3.687	x	-2.82	expressed protein
LOC_Os01g58350	x	2.075	1.664	expressed protein
LOC_Os01g58420	x	2.475	x	AP2 domain containing protein, expressed
LOC_Os01g58500	-2.095	x	x	expressed protein
LOC_Os01g58510	-1.646	x	x	NB-ARC domain containing protein, expressed
LOC_Os01g58630	1.749	x	x	pentatricopeptide repeat, putative, expressed
LOC_Os01g58960	-3.742	x	-2.042	cytochrome P450, putative, expressed
LOC_Os01g59110	x	x	-1.777	indole-3-acetate beta-glucosyltransferase, putative, expressed
LOC_Os01g59160	x	x	1.544	UBA/TS-N domain containing protein, expressed
LOC_Os01g59265	5.821	x	4.791	expressed protein
LOC_Os01g59300	-4.413	x	-4.516	expressed protein
LOC_Os01g59320	x	x	1.637	expressed protein
LOC_Os01g59560	-2.662	x	-2.625	protein kinase domain containing protein, expressed
LOC_Os01g59570	-1.581	x	x	senescence-induced receptor-like serine/threonine-protein kinase precursor, putative, expressed
LOC_Os01g59770	-5.216	x	-4.855	expressed protein
LOC_Os01g60020	1.979	x	x	NAC domain transcription factor, putative, expressed
LOC_Os01g60170	x	-2.666	2.621	DUF567 domain containing protein, putative, expressed
LOC_Os01g60420	2.208	3.846	x	expressed protein
LOC_Os01g60450	x	3.842	x	cytochrome P450, putative, expressed
LOC_Os01g60600	2.438	6.636	x	WRKY108, expressed
LOC_Os01g60640	x	7.019	x	WRKY21, expressed
LOC_Os01g60730	1.664	x	2.335	RING-H2 finger protein, putative, expressed
LOC_Os01g60770	x	x	-4.711	expansin precursor, putative, expressed
LOC_Os01g60830	x	x	-1.923	expressed protein
LOC_Os01g60850	x	x	3.699	expressed protein
LOC_Os01g60870	1.56	x	2.347	expressed protein
LOC_Os01g60890	-6.288	x	-6.159	expressed protein
LOC_Os01g61044	1.792	2.67	x	transmembrane amino acid transporter protein, putative, expressed
LOC_Os01g61080	x	4.205	x	WRKY24, expressed
LOC_Os01g61160	x	x	2.801	laccase precursor protein, putative, expressed
LOC_Os01g61310	x	2.42	x	DUF640 domain containing protein, putative, expressed
LOC_Os01g61330	x	x	-2.385	ankyrin homolog precursor, putative, expressed
LOC_Os01g61410	x	x	-1.878	NADH-ubiquinone oxidoreductase, mitochondrial precursor, putative, expressed
LOC_Os01g61510	x	x	2.655	ammonium transporter protein, putative, expressed
LOC_Os01g61700	x	2.381	-2.141	ATP-dependent Clp protease adaptor protein ClpS containing protein, expressed
LOC_Os01g61760	2.209	1.658	x	myosin heavy chain-related, putative, expressed
LOC_Os01g61900	1.636	x	x	CCT motif family protein, expressed
LOC_Os01g61940	x	x	3.062	white-brown complex homolog protein, putative, expressed
LOC_Os01g62010	x	4.517	x	hydrolase, alpha/beta fold family domain containing protein, expressed
LOC_Os01g62030	-2.92	x	x	disease resistance-responsive family protein, putative, expressed
LOC_Os01g62070	x	x	-1.733	cation efflux family protein, putative, expressed
LOC_Os01g62090	-5.697	x	-6.058	expressed protein
LOC_Os01g62100	-9.958	x	-10.114	retrotransposon protein, putative, unclassified, expressed
LOC_Os01g62130	2.528	x	x	ZOS1-14 - C2H2 zinc finger protein, expressed
LOC_Os01g62200	x	2.398	x	domain of unknown function DUF966 domain containing protein, expressed
LOC_Os01g62260	4.696	x	x	thaumatin, putative, expressed
LOC_Os01g62290	1.59	x	x	DnaK family protein, putative, expressed
LOC_Os01g62380	2.08	x	2.159	fasciclin-like arabinogalactan protein, putative, expressed
LOC_Os01g62430	x	4.321	x	C2 domain containing protein, putative, expressed
LOC_Os01g62490	x	5.942	x	laccase precursor protein, putative, expressed
LOC_Os01g62514	x	2.246	x	WRKY56, expressed
LOC_Os01g62570	2.763	x	2.485	ATP/GTP/Ca++ binding protein, putative, expressed
LOC_Os01g62610	3.848	x	2.801	peptidyl-prolyl cis-trans isomerase, FKBP-type, putative, expressed
LOC_Os01g62670	x	2.576	x	avr9/Cf-9 rapidly elicited protein, putative, expressed
LOC_Os01g62730	-5.681	x	-5.362	expressed protein
LOC_Os01g62750	-5.629	x	-6.258	expressed protein
LOC_Os01g62770	x	2.561	-1.826	expressed protein
LOC_Os01g62790	2.039	x	2.314	expressed protein
LOC_Os01g62810	x	-1.978	x	regulator of chromosome condensation, putative, expressed
LOC_Os01g62840	-1.587	x	-1.855	mannose-1-phosphate guanyltransferase, putative, expressed
LOC_Os01g62860	-4.403	x	-4.627	oxidoreductase, aldo/keto reductase family protein, putative, expressed
LOC_Os01g62950	x	x	-3.149	ras-related protein, putative, expressed
LOC_Os01g63050	x	1.714	x	expressed protein
LOC_Os01g63180	-5.438	-2.934	2.618	laccase-6 precursor, putative, expressed
LOC_Os01g63240	1.889	x	x	reticulon domain containing protein, putative, expressed
LOC_Os01g63310	x	-2.349	x	DUF740 domain containing protein, expressed
LOC_Os01g63480	x	2.4	x	transferase family protein, putative, expressed
LOC_Os01g63580	2.291	x	x	glycerol-3-phosphate acyltransferase, putative, expressed
LOC_Os01g63880	x	2.977	x	expressed protein
LOC_Os01g63920	4.704	x	x	hypothetical protein
LOC_Os01g63930	1.609	x	1.567	cytochrome P450, putative, expressed
LOC_Os01g64120	x	-2.595	x	2Fe-2S iron-sulfur cluster binding domain containing protein, expressed
LOC_Os01g64170	1.671	x	x	glycosyl hydrolases family 17, putative, expressed
LOC_Os01g64250	x	1.814	x	hemerythrin family protein, expressed
LOC_Os01g64290	-6.788	x	-3.434	expressed protein
LOC_Os01g64310	2.751	5.363	x	no apical meristem protein, putative, expressed
LOC_Os01g64350	2.257	x	2.911	expressed protein
LOC_Os01g64360	1.699	2.931	x	MYB family transcription factor, putative, expressed
LOC_Os01g64440	x	2.419	x	expressed protein
LOC_Os01g64470	x	2.579	x	harpin-induced protein 1 domain containing protein, expressed
LOC_Os01g64520	x	-1.82	x	uricase, putative, expressed
LOC_Os01g64620	x	4.341	x	zinc finger, C3HC4 type domain containing protein, expressed
LOC_Os01g64860	-4.955	x	x	OsSub11 - Putative Subtilisin homologue, expressed
LOC_Os01g64880	-1.841	x	-2.692	expressed protein
LOC_Os01g64910	x	-1.633	-2.61	anthocyanidin 5,3-O-glucosyltransferase, putative, expressed
LOC_Os01g64960	x	1.547	-1.546	chlorophyll A-B binding protein, putative, expressed
LOC_Os01g65030	-11.228	x	-11.713	S-locus-specific glycoprotein precursor, putative, expressed
LOC_Os01g65060	x	x	-5.123	S-domain receptor-like protein kinase, putative, expressed
LOC_Os01g65110	x	x	-3.836	POT family protein, expressed
LOC_Os01g65130	x	x	2.387	peptide transporter, putative, expressed
LOC_Os01g65140	x	x	2.051	peptide transporter PTR2, putative, expressed
LOC_Os01g65150	-3.211	x	-5.526	proton-dependent oligopeptide transport, putative, expressed
LOC_Os01g65169	x	x	1.694	proton-dependent oligopeptide transport, putative, expressed
LOC_Os01g65190	-1.871	x	x	POT domain containing peptide transporter, putative, expressed
LOC_Os01g65260	-1.902	x	-1.572	amidophosphoribosyltransferase, chloroplast precursor, putative, expressed
LOC_Os01g65370	x	3.36	x	MYB family transcription factor, putative, expressed
LOC_Os01g65420	2.013	x	x	expressed protein
LOC_Os01g65510	x	3.546	-4.439	OsFBX31 - F-box domain containing protein, expressed
LOC_Os01g65620	3.311	3.032	x	expressed protein
LOC_Os01g65630	x	x	-2.871	expressed protein
LOC_Os01g65650	x	x	-2.264	receptor-like protein kinase HAIKU2 precursor, putative, expressed
LOC_Os01g65660	x	-1.561	x	amino acid transporter, putative, expressed
LOC_Os01g65692	-13.122	x	-12.776	expressed protein
LOC_Os01g65992	2.478	x	x	expressed protein
LOC_Os01g66010	x	2.962	x	amino acid transporter, putative, expressed
LOC_Os01g66020	x	-1.568	x	protein kinase family protein, putative, expressed
LOC_Os01g66100	x	x	2.426	gibberellin 20 oxidase 2, putative, expressed
LOC_Os01g66120	1.537	1.539	x	No apical meristem protein, putative, expressed
LOC_Os01g66200	x	2.683	-2.789	expressed protein
LOC_Os01g66250	x	x	6.135	S-locus-like receptor protein kinase, putative, expressed
LOC_Os01g66270	x	6.149	x	AP2 domain containing protein, expressed
LOC_Os01g66480	-2.763	-3.101	x	expressed protein
LOC_Os01g66530	x	2.157	x	ARGOS, putative, expressed
LOC_Os01g66720	x	1.806	-1.717	NADP-dependent oxidoreductase, putative, expressed
LOC_Os01g66740	-2.826	x	x	inactive receptor kinase At1g27190 precursor, putative, expressed
LOC_Os01g66830	-1.54	x	x	pectinacetylesterase domain containing protein, expressed
LOC_Os01g66840	-2.087	x	x	pectinacetylesterase domain containing protein, expressed
LOC_Os01g66860	x	2.5	x	serine/threonine protein kinase, putative, expressed
LOC_Os01g67314	6.467	x	5.52	expressed protein
LOC_Os01g67320	x	-2.641	x	expressed protein
LOC_Os01g67390	1.716	x	x	POEI32 - Pollen Ole e I allergen and extensin family protein precursor, expressed
LOC_Os01g67430	x	3.088	x	lipase, putative, expressed
LOC_Os01g67540	x	x	1.516	AMP-binding domain containing protein, expressed
LOC_Os01g67810	x	4.86	x	transposon protein, putative, unclassified, expressed
LOC_Os01g67820	x	4.192	x	exo70 exocyst complex subunit domain containing protein, expressed
LOC_Os01g67870	-1.613	x	-1.792	expressed protein
LOC_Os01g67950	x	x	-4.988	ubiquitin family protein, putative, expressed
LOC_Os01g68020	x	x	-1.623	BTBZ2 - Bric-a-Brac, Tramtrack, and Broad Complex BTB domain with TAZ zinc finger and Calmodulin-binding domains, expressed
LOC_Os01g68050	x	x	-4.959	transmembrane amino acid transporter protein, putative, expressed
LOC_Os01g68140	-2.449	-3.891	x	expressed protein
LOC_Os01g68290	2.312	3.938	x	expressed protein
LOC_Os01g68470	-3.655	x	x	expressed protein
LOC_Os01g68670	x	x	-1.793	cysteine proteinase inhibitor precursor, putative, expressed
LOC_Os01g68720	-5.281	x	x	keratin, type I cytoskeletal 9, putative, expressed
LOC_Os01g68730	-7.144	x	x	RNA-binding protein FUS, putative, expressed
LOC_Os01g68740	-6.443	-4.054	x	keratin, type I cytoskeletal 9, putative, expressed
LOC_Os01g69010	-4.2	-2.638	x	MATE efflux protein, putative, expressed
LOC_Os01g69190	1.676	x	x	regulatory protein, putative, expressed
LOC_Os01g69290	x	x	-5.762	antifreeze glycoprotein, putative, expressed
LOC_Os01g69830	x	2.139	x	OsSPL2 - SBP-box gene family member, expressed
LOC_Os01g69870	x	-1.628	x	expressed protein
LOC_Os01g69960	x	1.575	x	expressed protein
LOC_Os01g70190	x	x	-1.779	exostosin family domain containing protein, expressed
LOC_Os01g70500	-2.508	-2.493	x	expressed protein
LOC_Os01g70525	-1.726	x	x	tropinone reductase, putative, expressed
LOC_Os01g70680	4.302	x	4.337	DEF1 - Defensin and Defensin-like DEFL family, expressed
LOC_Os01g70710	x	x	1.708	heavy metal-associated domain containing protein, expressed
LOC_Os01g70790	x	4.234	x	SRC2 protein, putative, expressed
LOC_Os01g70850	x	-2.854	x	esterase, putative, expressed
LOC_Os01g70860	x	1.868	x	esterase, putative, expressed
LOC_Os01g70870	4.568	x	x	ZOS1-23 - C2H2 zinc finger protein, expressed
LOC_Os01g71094	3.489	x	2.545	basic 7S globulin 2 precursor, putative, expressed
LOC_Os01g71180	x	x	-2.332	pentatricopeptide repeat protein PPR1106-17, putative, expressed
LOC_Os01g71350	x	-3.218	2.272	glycosyl hydrolases family 17, putative, expressed
LOC_Os01g71420	x	x	-2.757	Ser/Thr protein phosphatase family protein, putative, expressed
LOC_Os01g71474	-1.912	x	x	glycosyl hydrolases family 17, putative, expressed
LOC_Os01g71540	-2.547	x	-2.995	expressed protein
LOC_Os01g71670	x	x	-1.613	glycosyl hydrolases family 17, putative, expressed
LOC_Os01g71710	-3.136	-2.797	x	amino acid permease family protein, putative, expressed
LOC_Os01g71720	-2.667	x	-2.81	amino acid permease family protein, putative, expressed
LOC_Os01g71790	-1.51	x	x	NAM, putative, expressed
LOC_Os01g71800	-6.482	x	-4.96	lecithin cholesterol acyltransferase, putative, expressed
LOC_Os01g71810	-6.496	x	x	glycosyl hydrolases family 17, putative, expressed
LOC_Os01g71820	x	-5.957	x	glycosyl hydrolases family 17, putative, expressed
LOC_Os01g71930	-11.046	x	-10.456	glycosyl hydrolases family 17 protein, expressed
LOC_Os01g71950	-6.079	x	x	expressed protein
LOC_Os01g72020	x	x	1.817	BTBA3 - Bric-a-Brac,Tramtrack, Broad Complex BTB domain with Ankyrin repeat region, expressed
LOC_Os01g72080	x	2.13	x	calmodulin-like protein 1, putative, expressed
LOC_Os01g72100	x	3.084	x	OsCML10 - Calmodulin-related calcium sensor protein, expressed
LOC_Os01g72140	x	-4.568	x	glutathione S-transferase, putative, expressed
LOC_Os01g72150	x	-5.504	x	glutathione S-transferase, putative, expressed
LOC_Os01g72160	x	-3.018	x	glutathione S-transferase, putative, expressed
LOC_Os01g72170	x	x	1.576	glutathione S-transferase, putative, expressed
LOC_Os01g72370	-4.547	-4.057	-7.169	helix-loop-helix DNA-binding domain containing protein, expressed
LOC_Os01g72530	x	4.462	x	OsCML31 - Calmodulin-related calcium sensor protein, expressed
LOC_Os01g72650	x	2.061	-1.505	RNA recognition motif containing protein, putative, expressed
LOC_Os01g72670	-9.052	x	-8.872	expressed protein
LOC_Os01g72680	-5.019	x	x	disease resistance protein RPS2, putative, expressed
LOC_Os01g72710	x	1.588	x	expressed protein
LOC_Os01g72810	x	-6.727	x	secreted glycoprotein, putative, expressed
LOC_Os01g72900	x	-2.334	x	abscisic stress-ripening, putative, expressed
LOC_Os01g72910	x	-5.028	3.304	abscisic stress-ripening, putative, expressed
LOC_Os01g72970	x	x	1.5	DUF630/DUF632 domains containing protein, putative, expressed
LOC_Os01g73060	8.622	x	7.452	expressed protein
LOC_Os01g73080	10.109	x	9.454	expressed protein
LOC_Os01g73110	-2.925	-3.22	x	expressed protein
LOC_Os01g73170	-1.556	x	x	peroxidase precursor, putative, expressed
LOC_Os01g73200	x	x	2.819	peroxidase precursor, putative, expressed
LOC_Os01g73220	1.832	x	2.325	peroxidase precursor, putative, expressed
LOC_Os01g73240	x	x	-4.371	expressed protein
LOC_Os01g73280	9.416	x	8.472	expressed protein
LOC_Os01g73310	1.735	x	2.014	actin, putative, expressed
LOC_Os01g73440	9.724	x	9.349	expressed protein
LOC_Os01g73490	x	3.203	x	expressed protein
LOC_Os01g73500	-1.627	x	-1.66	expressed protein
LOC_Os01g73560	2.247	x	2.712	leucine rich repeat domain containing protein, putative, expressed
LOC_Os01g73590	6.973	x	x	transporter family protein, putative, expressed
LOC_Os01g73604	2.905	x	4.099	LSM domain containing protein, expressed
LOC_Os01g73630	x	x	3.485	rhoGAP domain containing protein, expressed
LOC_Os01g73790	x	x	-1.563	NAD dependent epimerase/dehydratase family protein, putative, expressed
LOC_Os01g73800	10.717	x	9.987	expressed protein
LOC_Os01g73840	6.634	x	5.977	expressed protein
LOC_Os01g73980	4.464	x	-3.573	xylem cysteine proteinase 2 precursor, putative, expressed
LOC_Os01g74020	-1.788	x	x	MYB family transcription factor, putative, expressed
LOC_Os01g74040	x	5.647	x	zinc finger, RING-type, putative, expressed
LOC_Os01g74160	-2.852	x	x	carboxyl-terminal peptidase, putative, expressed
LOC_Os01g74360	4.127	x	4.198	26S proteasome non-ATPase regulatory subunit 6, putative, expressed
LOC_Os01g74370	x	3.176	x	domain of unknown function DUF966 domain containing protein, expressed
LOC_Os01g74410	x	1.735	x	MYB family transcription factor, putative, expressed
LOC_Os01g74480	3.392	x	5.397	cupin domain containing protein, expressed
LOC_Os01g74500	-1.658	x	x	expressed protein
LOC_Os01g74670	-6.309	x	x	expressed protein
LOC_Os02g01160	x	2.912	x	skp1 family, tetramerisation domain containing protein, expressed
LOC_Os02g01220	1.514	x	x	rhodanese-like domain containing protein, putative, expressed
LOC_Os02g01590	-1.571	x	-1.695	glycosyl hydrolases, putative, expressed
LOC_Os02g01610	1.7	x	x	pentatricopeptide, putative, expressed
LOC_Os02g01765	-11.924	x	-12.064	expressed protein
LOC_Os02g01780	7.082	x	6.118	expressed protein
LOC_Os02g01820	6.913	x	6.774	ABC2 homolog 4, putative, expressed
LOC_Os02g01830	1.629	x	3.125	expressed protein
LOC_Os02g01890	-9.577	x	-6.643	cytochrome P450, putative, expressed
LOC_Os02g02070	6.176	x	5.321	hypothetical protein
LOC_Os02g02110	x	x	-1.587	Alg9-like mannosyltransferase protein, putative, expressed
LOC_Os02g02120	-5.337	x	x	OsWAK11 - OsWAK receptor-like protein kinase, expressed
LOC_Os02g02250	2.41	x	5.449	expressed protein
LOC_Os02g02380	-1.57	-2.418	-1.503	suppressor of phythchrome A, putative, expressed
LOC_Os02g02400	-2.976	x	x	catalase isozyme A, putative, expressed
LOC_Os02g02490	1.739	x	x	phytosulfokine receptor precursor, putative, expressed
LOC_Os02g02500	x	x	1.501	remorin family protein, putative, expressed
LOC_Os02g02524	x	1.596	x	canopy homolog 2 precursor, putative, expressed
LOC_Os02g02540	x	-1.797	x	glutamate receptor, putative, expressed
LOC_Os02g02640	x	x	-3.926	NBS-LRR disease resistance protein, putative, expressed
LOC_Os02g02780	x	-1.919	1.517	protein kinase family protein, putative, expressed
LOC_Os02g02840	x	x	-2.727	ras-related protein, putative, expressed
LOC_Os02g02930	-4.477	x	x	terpene synthase, putative, expressed
LOC_Os02g03130	-4.188	-2.229	x	expressed protein
LOC_Os02g03280	2.355	2.823	x	transmembrane BAX inhibitor motif-containing protein, putative, expressed
LOC_Os02g03320	1.504	x	1.505	plant neutral invertase domain containing protein, expressed
LOC_Os02g03640	5.236	x	4.739	expressed protein
LOC_Os02g03710	1.863	x	x	UP-9A, putative, expressed
LOC_Os02g04080	6.768	x	5.463	chromosome segregation protein sudA, putative, expressed
LOC_Os02g04130	x	3.877	x	DUF1645 domain containing protein, putative, expressed
LOC_Os02g04230	-2.118	x	x	CGMC_MAPKCMGC_2.7 - CGMC includes CDA, MAPK, GSK3, and CLKC kinases, expressed
LOC_Os02g04340	x	-2.114	x	NIN-like protein 2, putative, expressed
LOC_Os02g04380	x	4.64	-5.206	expressed protein
LOC_Os02g04400	x	x	-4.149	expressed protein
LOC_Os02g04410	5.438	x	6.312	expressed protein
LOC_Os02g04430	3.261	x	2.011	STRUBBELIG-RECEPTOR FAMILY 1 precursor, putative, expressed
LOC_Os02g04550	x	x	-1.814	expressed protein
LOC_Os02g04620	6.304	x	3.497	marker Xucw84, putative
LOC_Os02g04690	1.576	x	x	cycloartenol synthase, putative, expressed
LOC_Os02g04720	3.95	x	3.855	expressed protein
LOC_Os02g04730	x	2.387	-4.164	cycloartenol synthase, putative, expressed
LOC_Os02g04750	12.156	1.56	10.201	cycloartenol synthase, putative, expressed
LOC_Os02g04760	3.11	x	2.824	cycloartenol synthase, putative, expressed
LOC_Os02g04770	x	x	2.199	expressed protein
LOC_Os02g04820	5.898	x	5.479	retrotransposon protein, putative, unclassified, expressed
LOC_Os02g04915	x	x	1.915	expressed protein
LOC_Os02g05000	x	x	1.932	expressed protein
LOC_Os02g05120	3.749	x	2.059	expressed protein
LOC_Os02g05360	-2.422	x	-1.962	expressed protein
LOC_Os02g05420	-10.113	x	-9.117	expressed protein
LOC_Os02g05530	-7.419	x	-8.376	expressed protein
LOC_Os02g05640	-3.221	x	-1.75	homeobox associated leucine zipper, putative, expressed
LOC_Os02g05970	1.979	x	x	phytosulfokine receptor precursor, putative, expressed
LOC_Os02g06030	x	1.98	x	phytosulfokine receptor precursor, putative, expressed
LOC_Os02g06070	2.647	x	x	phytosulfokine receptor precursor, putative, expressed
LOC_Os02g06200	-5.08	x	x	phytosulfokine receptor precursor, putative, expressed
LOC_Os02g06350	-9.108	x	-8.868	expressed protein
LOC_Os02g06460	x	2.496	x	expressed protein
LOC_Os02g06540	x	x	1.629	transporter family protein, putative, expressed
LOC_Os02g06580	2.459	x	2.712	formin, putative, expressed
LOC_Os02g06605	-10.804	x	-9.421	expressed protein
LOC_Os02g06610	-9.134	x	-9.308	expressed protein
LOC_Os02g06630	4.322	x	x	peroxidase precursor, putative, expressed
LOC_Os02g06830	9.561	x	8.252	expressed protein
LOC_Os02g06930	x	2.451	x	protein kinase, putative, expressed
LOC_Os02g07170	x	-5.533	x	MYB family transcription factor, putative, expressed
LOC_Os02g07180	x	3.591	x	expressed protein
LOC_Os02g07310	x	x	2.622	argonaute, putative, expressed
LOC_Os02g07830	1.524	1.678	x	OsHKT1;3 - Na+ transporter, expressed
LOC_Os02g07930	x	1.752	x	B-box zinc finger family protein, putative, expressed
LOC_Os02g08030	x	x	2.582	aldose 1-epimerase, putative, expressed
LOC_Os02g08080	2.51	x	x	expressed protein
LOC_Os02g08170	1.565	x	x	GDU1, putative, expressed
LOC_Os02g08270	x	x	2.06	class I glutamine amidotransferase, putative, expressed
LOC_Os02g08330	x	-2.456	x	gp176, putative, expressed
LOC_Os02g08440	x	4.576	x	WRKY71, expressed
LOC_Os02g09150	x	-1.727	x	inorganic H+ pyrophosphatase, putative, expressed
LOC_Os02g09200	4.924	4.955	x	cytochrome P450 71D10, putative, expressed
LOC_Os02g09220	x	x	2.716	cytochrome P450, putative, expressed
LOC_Os02g09240	x	x	-1.663	cytochrome P450 71D8, putative, expressed
LOC_Os02g09480	-1.814	x	x	myb-like DNA-binding domain containing protein, putative, expressed
LOC_Os02g09510	x	1.509	x	limonoid UDP-glucosyltransferase, putative, expressed
LOC_Os02g09790	x	x	-3.153	disease resistance protein RPM1, putative, expressed
LOC_Os02g09800	x	x	2.39	pentatricopeptide, putative, expressed
LOC_Os02g09810	x	-1.965	x	amino acid transporter, putative, expressed
LOC_Os02g09820	x	x	-2.079	zinc finger, C3HC4 type domain containing protein, expressed
LOC_Os02g09930	x	x	-4.348	CSLA1 - cellulose synthase-like family A; mannan synthase, expressed
LOC_Os02g09970	x	2.417	x	expressed protein
LOC_Os02g09980	3.618	4.162	x	expressed protein
LOC_Os02g09990	x	5.12	x	expressed protein
LOC_Os02g10000	x	x	-1.599	zinc-binding protein, putative, expressed
LOC_Os02g10030	x	2.39	x	expressed protein
LOC_Os02g10110	x	x	-3.382	Leucine Rich Repeat family protein, expressed
LOC_Os02g10120	-1.614	x	x	lipoxygenase, putative, expressed
LOC_Os02g10170	-9.441	x	-8.808	expressed protein
LOC_Os02g10290	x	-1.534	x	copper-transporting ATPase, putative, expressed
LOC_Os02g10390	x	-2.058	x	chlorophyll A-B binding protein, putative, expressed
LOC_Os02g10450	-3.401	x	-4.084	expressed protein
LOC_Os02g10550	5.106	x	7.555	expressed protein
LOC_Os02g10600	1.777	x	2.667	OsFBA1 - F-box and FBA domain containing protein, expressed
LOC_Os02g10614	-4.166	x	x	expressed protein
LOC_Os02g10710	x	1.833	x	hsp20/alpha crystallin family protein, putative, expressed
LOC_Os02g10730	x	1.879	x	expressed protein
LOC_Os02g10760	x	x	1.663	AP2 domain containing protein, expressed
LOC_Os02g10830	-2.172	x	x	serine acetyltransferase protein, putative, expressed
LOC_Os02g10880	x	-3.361	x	UDP-glucoronosyl and UDP-glucosyl transferase domain containing protein, expressed
LOC_Os02g10950	-1.73	x	-2.082	expressed protein
LOC_Os02g10990	x	x	-1.713	FAD binding domain of DNA photolyase domain containing protein, expressed
LOC_Os02g11070	x	3.237	x	3-ketoacyl-CoA synthase, putative, expressed
LOC_Os02g11110	x	2.179	x	flavonol-3-O-glycoside-7-O-glucosyltransferase 1, putative, expressed
LOC_Os02g11130	1.906	x	x	cytokinin-O-glucosyltransferase 3, putative, expressed
LOC_Os02g11640	-1.88	x	-2.563	UDP-glucoronosyl and UDP-glucosyl transferase, putative, expressed
LOC_Os02g11680	4.268	x	x	glucosyltransferase, putative, expressed
LOC_Os02g11700	9.965	x	7.234	cytokinin-O-glucosyltransferase 3, putative, expressed
LOC_Os02g11760	x	-2.243	x	pleiotropic drug resistance protein, putative, expressed
LOC_Os02g11790	-4.051	-2.958	-2.152	OsFBK4 - F-box domain and kelch repeat containing protein, expressed
LOC_Os02g11859	x	3.129	x	expressed protein
LOC_Os02g11930	-4.948	x	-4.375	receptor-like protein kinase precursor, putative, expressed
LOC_Os02g11960	-1.516	x	-1.52	ABC transporter, ATP-binding protein, putative, expressed
LOC_Os02g12000	-8.985	x	-8.545	expressed protein
LOC_Os02g12010	4.491	x	3.007	receptor-like protein kinase precursor, putative, expressed
LOC_Os02g12040	-4.943	x	-4.204	receptor-like protein kinase precursor, putative, expressed
LOC_Os02g12050	-4.829	x	-4.755	hypothetical protein
LOC_Os02g12100	-5.032	x	-5.982	expressed protein
LOC_Os02g12150	-7.07	x	-6.749	expressed protein
LOC_Os02g12200	-5.948	x	-5.803	kinesin heavy chain, putative, expressed
LOC_Os02g12210	-7.721	x	-7.394	expressed protein
LOC_Os02g12250	-7.009	x	x	expressed protein
LOC_Os02g12350	x	-2.365	x	histone deacetylase, putative, expressed
LOC_Os02g12380	-3.905	-2.28	-2.52	histone deacetylase, putative, expressed
LOC_Os02g12400	x	x	-2.006	receptor-like protein kinase precursor, putative, expressed
LOC_Os02g12410	-7.831	x	-8.506	U-box domain-containing protein, putative, expressed
LOC_Os02g12450	-3.006	x	-3.193	receptor-like protein kinase 2 precursor, putative, expressed
LOC_Os02g12460	-10.119	x	-9.569	expressed protein
LOC_Os02g12490	-1.899	x	-2.519	expressed protein
LOC_Os02g12510	-8.206	x	-7.858	expressed protein
LOC_Os02g12880	x	x	-1.683	calcium-binding EF hand family protein, putative, expressed
LOC_Os02g12900	2.614	x	1.78	cysteine synthase, putative, expressed
LOC_Os02g12910	8.225	x	8.303	receptor-like protein kinase 5 precursor, putative, expressed
LOC_Os02g13220	x	4.923	x	F-box family protein, putative, expressed
LOC_Os02g13260	x	2.77	x	F-box family protein, putative, expressed
LOC_Os02g13290	-2.575	-2.542	x	phosphoethanolamine/phosphocholine phosphatase, putative, expressed
LOC_Os02g13304	-12.563	x	-12.614	expressed protein
LOC_Os02g13420	1.659	x	4.388	leucine-rich repeat receptor protein kinase EXS precursor, putative, expressed
LOC_Os02g13430	x	x	4.783	receptor-like protein kinase 5 precursor, putative, expressed
LOC_Os02g13510	x	x	2.06	receptor-like protein kinase 5 precursor, putative, expressed
LOC_Os02g13780	x	-3.936	x	receptor-like protein kinase 2 precursor, putative, expressed
LOC_Os02g13800	x	-1.656	x	HSF-type DNA-binding domain containing protein, expressed
LOC_Os02g13870	3.41	-1.764	x	aquaporin protein, putative, expressed
LOC_Os02g13900	x	x	1.584	BES1/BZR1 homolog protein, putative, expressed
LOC_Os02g13980	x	2.606	x	expressed protein
LOC_Os02g14080	-7.7	x	-6.584	expressed protein
LOC_Os02g14430	-2.726	x	-2.218	peroxidase precursor, putative, expressed
LOC_Os02g14440	2.536	x	2.959	peroxidase precursor, putative, expressed
LOC_Os02g14490	1.831	x	1.65	MYB family transcription factor, putative, expressed
LOC_Os02g14500	-9.601	x	-9.451	expressed protein
LOC_Os02g14630	3.272	x	x	hydroquinone glucosyltransferase, putative, expressed
LOC_Os02g14710	x	2.335	x	expressed protein
LOC_Os02g14800	-5.921	x	-6.896	expressed protein
LOC_Os02g15050	-8.315	x	-7.931	expressed protein
LOC_Os02g15160	x	x	1.646	OsFBX40 - F-box domain containing protein, expressed
LOC_Os02g15280	x	2.484	x	VQ domain containing protein, putative, expressed
LOC_Os02g15290	x	2.931	x	VQ domain containing protein, putative, expressed
LOC_Os02g15670	-2.822	x	-2.25	expressed protein
LOC_Os02g15700	x	1.651	-1.758	expressed protein
LOC_Os02g15860	3.278	x	x	expressed protein
LOC_Os02g15870	x	-1.83	x	molybdenum cofactor biosynthesis protein 1, putative, expressed
LOC_Os02g15930	2.287	x	x	expressed protein
LOC_Os02g15950	x	-1.71	1.785	OsFBK5 - F-box domain and kelch repeat containing protein, expressed
LOC_Os02g16030	x	x	-6.829	harpin-induced protein 1 domain containing protein, expressed
LOC_Os02g16060	-8.889	x	-7.825	RGA-1, putative, expressed
LOC_Os02g16070	-7.546	x	-5.414	lr1 disease resistance protein, putative, expressed
LOC_Os02g16270	x	2.23	-3.807	xa1, putative, expressed
LOC_Os02g16280	x	x	-3.262	retrotransposon protein, putative, unclassified, expressed
LOC_Os02g16480	x	x	-5.072	nucleolar transcription factor 1, putative, expressed
LOC_Os02g16490	-8.345	x	-9.643	expressed protein
LOC_Os02g16730	3.733	x	x	expansin precursor, putative, expressed
LOC_Os02g16850	x	6.071	x	expansin precursor, putative, expressed
LOC_Os02g16940	x	x	7.226	OsSub13 - Putative Subtilisin homologue, expressed
LOC_Os02g17000	x	1.836	x	OsSub14 - Putative Subtilisin homologue, expressed
LOC_Os02g17090	-2.117	x	x	OsSub17 - Putative Subtilisin homologue, expressed
LOC_Os02g17304	2.789	x	3.671	resistance protein, putative, expressed
LOC_Os02g17330	x	-2.161	x	aminotransferase domain containing protein, putative, expressed
LOC_Os02g17340	-5.586	x	-6.853	expressed protein
LOC_Os02g17370	4.157	x	1.982	expressed protein
LOC_Os02g17400	-1.878	x	x	leucine rich repeat protein, putative, expressed
LOC_Os02g17440	x	x	4.167	retrotransposon protein, putative, unclassified, expressed
LOC_Os02g17534	-3.123	x	-1.892	xyloglucan fucosyltransferase, putative, expressed
LOC_Os02g17590	-8.933	x	-6.257	expressed protein
LOC_Os02g17600	-2.401	x	x	galactoside 2-alpha-L-fucosyltransferase, putative, expressed
LOC_Os02g17610	7.601	x	6.305	expressed protein
LOC_Os02g17710	x	1.544	x	receptor-like protein kinase 5 precursor, putative, expressed
LOC_Os02g17760	x	2.528	x	cytochrome P450, putative, expressed
LOC_Os02g17780	x	x	-3.683	ent-kaurene synthase, chloroplast precursor, putative, expressed
LOC_Os02g17940	-2.145	x	-3.282	leucoanthocyanidin dioxygenase, putative, expressed
LOC_Os02g18070	-11.473	x	-11.361	NB-ARC domain containing protein, expressed
LOC_Os02g18080	-4.926	x	-2.25	NB-ARC domain containing protein, expressed
LOC_Os02g18110	x	x	-6.207	hypothetical protein
LOC_Os02g18115	-5.463	x	-4.239	expressed protein
LOC_Os02g18140	-7.315	x	-6.409	NBS type disease resistance protein, putative, expressed
LOC_Os02g18150	-9.787	x	-5.989	expressed protein
LOC_Os02g18180	-6.249	x	-4.358	ATP-binding cassette sub-family E member 1, putative, expressed
LOC_Os02g18390	1.767	x	1.647	expressed protein
LOC_Os02g18460	-6.975	4.41	-12.086	NAM, putative, expressed
LOC_Os02g18490	x	1.916	x	LTPL53 - Protease inhibitor/seed storage/LTP family protein precursor, expressed
LOC_Os02g18510	-5.015	x	-5.137	stripe rust resistance protein Yr10, putative, expressed
LOC_Os02g18540	x	3.733	-2.192	uncharacterized Cys-rich domain containing protein, putative, expressed
LOC_Os02g18640	x	x	2.242	OsFBX45 - F-box domain containing protein, expressed
LOC_Os02g18780	-6.468	x	-7.099	expressed protein
LOC_Os02g18784	-9.747	x	-10.034	expressed protein
LOC_Os02g18840	1.616	x	x	phosphatidylinositol 3- and 4-kinase family protein, putative, expressed
LOC_Os02g18880	x	2.339	x	calcineurin B, putative, expressed
LOC_Os02g18990	x	x	-5.301	GDSL-like lipase/acylhydrolase, putative, expressed
LOC_Os02g19040	-2.337	x	-1.662	GDSL-like lipase/acylhydrolase, putative, expressed
LOC_Os02g19060	-5.634	x	-4.934	expressed protein
LOC_Os02g19470	-11.165	x	-11.367	expressed protein
LOC_Os02g19530	1.826	x	x	lectin-like receptor kinase, putative, expressed
LOC_Os02g19540	3.312	x	2.987	OsFBX47 - F-box domain containing protein, expressed
LOC_Os02g19650	1.835	1.97	x	hydrolase, alpha/beta fold family domain containing protein, expressed
LOC_Os02g19680	-5.292	x	x	expressed protein
LOC_Os02g19820	x	x	-1.531	nodulin MtN3 family protein, putative, expressed
LOC_Os02g19850	2.78	x	x	hAT dimerisation domain-containing protein, putative, expressed
LOC_Os02g20000	-8.028	x	-8.148	expressed protein
LOC_Os02g20190	2.527	x	1.933	Leucine Rich Repeat family protein, expressed
LOC_Os02g20210	3.567	x	3.877	disease resistance protein RGA1, putative, expressed
LOC_Os02g20500	x	x	4.685	expressed protein
LOC_Os02g20934	-10.597	x	-10.661	expressed protein
LOC_Os02g21040	x	3.716	x	aspartic proteinase nepenthesin precursor, putative, expressed
LOC_Os02g21230	1.57	x	x	F-box domain containing protein, expressed
LOC_Os02g21260	-3.083	x	-3.677	OsFBL8 - F-box domain and LRR containing protein, expressed
LOC_Os02g21310	2.334	x	1.795	expressed protein
LOC_Os02g21330	1.611	x	x	expressed protein
LOC_Os02g21340	x	2.432	x	ABC-2 type transporter family protein, expressed
LOC_Os02g21350	x	1.814	x	pleiotropic drug resistance protein 5, putative, expressed
LOC_Os02g21470	-9.657	x	-9.66	expressed protein
LOC_Os02g21550	4.479	x	x	flavonol synthase/flavanone 3-hydroxylase, putative, expressed
LOC_Os02g21630	x	x	-1.511	SEC14 cytosolic factor family protein, putative, expressed
LOC_Os02g21700	x	1.844	-2.012	STE_MEKK_ste11_MAP3K.8 - STE kinases include homologs to sterile 7, sterile 11 and sterile 20 from yeast, expressed
LOC_Os02g21810	x	3.361	-4.282	cytochrome P450 51, putative, expressed
LOC_Os02g21920	x	1.969	x	CPuORF24 - conserved peptide uORF-containing transcript, expressed
LOC_Os02g22130	x	1.568	x	expressed protein
LOC_Os02g22160	x	1.782	x	DNA binding protein, putative, expressed
LOC_Os02g22580	-6.401	x	-6.39	expressed protein
LOC_Os02g22590	-3.791	x	-5.135	expressed protein
LOC_Os02g23930	-9.084	x	-8.405	expressed protein
LOC_Os02g23939	-9.987	x	-9.948	expressed protein
LOC_Os02g23960	-2.051	x	x	expressed protein
LOC_Os02g24080	x	2.233	x	SNARE domain containing protein, putative, expressed
LOC_Os02g24270	x	x	-2.715	retrotransposon protein, putative, unclassified, expressed
LOC_Os02g24642	-4.552	x	-4.691	photosystem II reaction center protein K precursor, putative, expressed
LOC_Os02g24720	-6.42	2.281	-8.72	LTPL21 - Protease inhibitor/seed storage/LTP family protein precursor, expressed
LOC_Os02g25630	7.329	x	6.594	expressed protein
LOC_Os02g25870	3.046	x	1.891	elongation factor Tu, putative, expressed
LOC_Os02g25910	3.859	x	2.96	histone H3, putative, expressed
LOC_Os02g26160	-2.025	-2.052	x	receptor lectin kinase like protein, putative, expressed
LOC_Os02g26390	x	x	1.85	expressed protein
LOC_Os02g26430	x	2.96	x	WRKY42, expressed
LOC_Os02g26700	x	x	-1.868	cation transport regulator-like protein 1, putative, expressed
LOC_Os02g26840	5.693	x	x	O-acyltransferase, putative, expressed
LOC_Os02g27100	-8.483	x	-8.412	expressed protein
LOC_Os02g27190	-3.812	x	-5.238	expressed protein
LOC_Os02g27300	-9.032	x	-8.441	SCP-like extracellular protein, expressed
LOC_Os02g27310	-1.653	x	x	TKL_IRAK_DUF26-lc.6 - DUF26 kinases have homology to DUF26 containing loci, expressed
LOC_Os02g27450	-2.872	x	-6.422	expressed protein
LOC_Os02g27592	-11.881	x	-11.722	expressed protein
LOC_Os02g27594	-11.933	x	-11.805	expressed protein
LOC_Os02g27850	2.268	x	2.747	retrotransposon protein, putative, unclassified, expressed
LOC_Os02g28140	8.711	x	8.453	expressed protein
LOC_Os02g28170	-1.599	-1.587	-3.057	transferase family protein, putative, expressed
LOC_Os02g28200	4.144	x	x	transferase family protein, putative, expressed
LOC_Os02g28220	x	-4.422	-1.702	transferase family protein, putative, expressed
LOC_Os02g28300	4.974	x	3.874	transferase family protein, putative, expressed
LOC_Os02g28370	5.838	x	x	transposon protein, putative, CACTA, En/Spm sub-class, expressed
LOC_Os02g28470	4.436	x	4.476	transferase family protein, putative, expressed
LOC_Os02g29140	7.744	x	3.818	ankyrin, putative, expressed
LOC_Os02g29150	2.997	x	2.856	OsFBO11 - F-box and other domain containing protein, expressed
LOC_Os02g29160	8.932	x	8.063	ankyrin, putative, expressed
LOC_Os02g29290	-6.824	x	-6.442	expressed protein
LOC_Os02g29300	-10.647	x	-10.214	expressed protein
LOC_Os02g29380	-1.593	x	-1.944	expressed protein
LOC_Os02g29450	-1.559	x	x	expressed protein
LOC_Os02g29510	x	x	-1.912	DUF803 domain containing, putative, expressed
LOC_Os02g29600	-5.477	x	-6.061	expressed protein
LOC_Os02g29610	-8.716	x	-8.195	hypothetical protein
LOC_Os02g29620	-9.752	x	-9.588	expressed protein
LOC_Os02g29774	-7.134	x	-7.881	expressed protein
LOC_Os02g29870	-6.043	x	-3.466	retrotransposon protein, putative, unclassified, expressed
LOC_Os02g29980	-1.674	x	x	X8 domain containing protein, expressed
LOC_Os02g30080	x	3.319	x	cytochrome P450, putative, expressed
LOC_Os02g30190	-1.548	x	x	expressed protein
LOC_Os02g30200	6.272	x	4.537	PE-PGRS family protein, putative, expressed
LOC_Os02g30280	2.837	x	x	expressed protein
LOC_Os02g30610	x	5.129	x	expressed protein
LOC_Os02g30714	x	x	2.206	dehydrogenase/reductase, putative, expressed
LOC_Os02g30974	x	x	2.567	expressed protein
LOC_Os02g31030	x	x	-1.502	glycerophosphoryl diester phosphodiesterase family protein, putative, expressed
LOC_Os02g31074	x	x	-2.187	expressed protein
LOC_Os02g31867	x	1.676	x	expressed protein
LOC_Os02g31890	-1.584	x	-2.502	ZOS2-08 - C2H2 zinc finger protein, expressed
LOC_Os02g32030	x	x	1.643	elongation factor, putative, expressed
LOC_Os02g32060	x	-5.473	x	hydrolase, NUDIX family, domain containing protein, expressed
LOC_Os02g32140	x	-2.455	x	AP2 domain containing protein, expressed
LOC_Os02g32380	-10.144	x	-11.635	expressed protein
LOC_Os02g32440	4.828	x	5.875	expressed protein
LOC_Os02g32550	x	x	-1.657	expressed protein
LOC_Os02g32580	x	3.396	x	expressed protein
LOC_Os02g32600	2.078	x	3.108	expressed protein
LOC_Os02g32610	x	2.095	x	protein kinase domain containing protein, expressed
LOC_Os02g32690	-2.747	-4.117	x	pleiotropic drug resistance protein 15, putative, expressed
LOC_Os02g32900	8.937	x	8.862	expressed protein
LOC_Os02g32990	x	-2.089	x	expressed protein
LOC_Os02g33000	3.235	x	x	glycosyl hydrolases family 17, putative, expressed
LOC_Os02g33070	x	-1.853	x	expressed protein
LOC_Os02g33310	3.104	x	4.219	OsFBD7 - F-box and FBD domain containing protein, expressed
LOC_Os02g33330	-2.457	x	-3.176	expressed protein
LOC_Os02g33590	x	5.578	x	U-box domain-containing protein, putative, expressed
LOC_Os02g33600	x	1.991	x	VQ domain containing protein, putative, expressed
LOC_Os02g33680	x	5.86	x	U-box domain containing protein, expressed
LOC_Os02g33705	x	x	1.991	expressed protein
LOC_Os02g33770	x	2.383	x	homeodomain, putative, expressed
LOC_Os02g34120	8.4	x	7.065	expressed protein
LOC_Os02g34190	x	x	-2.042	expressed protein
LOC_Os02g34410	x	2.558	x	U-box domain-containing protein, putative, expressed
LOC_Os02g34430	2.574	x	x	serine/threonine-protein kinase, putative, expressed
LOC_Os02g34580	-3.956	x	-4.555	ammonium transporter protein, putative, expressed
LOC_Os02g34610	-6.42	x	-6.893	expressed protein
LOC_Os02g34790	4.389	x	x	receptor-like protein kinase 5 precursor, putative, expressed
LOC_Os02g35000	-2.098	1.883	-4.581	chaperone protein dnaJ 10, putative, expressed
LOC_Os02g35020	x	-3.961	2.485	glycosyl transferase, putative, expressed
LOC_Os02g35080	-2.429	x	-2.486	T-complex protein 11, putative, expressed
LOC_Os02g35090	x	x	-1.655	expressed protein
LOC_Os02g35347	x	x	3.817	RING-H2 finger protein ATL3F, putative
LOC_Os02g35440	-6.97	x	x	RING-H2 finger protein ATL4O precursor, putative, expressed
LOC_Os02g35710	-1.823	x	-2.935	expressed protein
LOC_Os02g35760	x	-1.658	x	STRUBBELIG-RECEPTOR FAMILY 7 precursor, putative, expressed
LOC_Os02g35940	-1.798	x	-3.101	gibberellin receptor GID1L2, putative, expressed
LOC_Os02g36000	-3.116	-1.774	x	zinc finger protein, putative, expressed
LOC_Os02g36030	-1.532	x	x	cytochrome P450, putative, expressed
LOC_Os02g36070	x	x	5.08	cytochrome P450, putative, expressed
LOC_Os02g36150	2.488	2.737	x	cytochrome P450, putative, expressed
LOC_Os02g36220	5.873	x	x	terpene synthase, putative, expressed
LOC_Os02g36264	3.818	5.323	x	terpene synthase, putative, expressed
LOC_Os02g36330	x	2.172	x	RING-H2 finger protein ATL1O, putative, expressed
LOC_Os02g36450	-2.327	x	2.05	transporter family protein, putative, expressed
LOC_Os02g36550	x	1.69	-1.813	phosphopantothenate--cysteine ligase, putative, expressed
LOC_Os02g36590	x	1.81	x	CPuORF19 - conserved peptide uORF-containing transcript, expressed
LOC_Os02g36820	-8.941	x	-9.778	expressed protein
LOC_Os02g36830	x	-2.253	x	cytokinin-O-glucosyltransferase 2, putative, expressed
LOC_Os02g36880	1.576	x	x	No apical meristem protein, putative, expressed
LOC_Os02g37094	-7.714	x	-7.764	expressed protein
LOC_Os02g37160	-3.502	-2.268	x	heavy metal transport/detoxification protein, putative, expressed
LOC_Os02g37180	-2.479	x	1.929	expressed protein
LOC_Os02g37200	-2.946	-2.495	x	hydrophobin, putative, expressed
LOC_Os02g37290	x	2.435	x	heavy metal associated domain containing protein, expressed
LOC_Os02g37300	x	2.93	x	heavy metal associated domain containing protein, expressed
LOC_Os02g37590	7.736	x	7.7	glycerophosphoryl diester phosphodiesterase family protein, putative, expressed
LOC_Os02g37600	2.218	x	x	expressed protein
LOC_Os02g37690	x	x	-2.345	UDP-glucoronosyl and UDP-glucosyl transferase, putative, expressed
LOC_Os02g37770	x	x	-5.947	lecithin cholesterol acyltransferase, putative, expressed
LOC_Os02g37800	-10.559	x	-10.837	lecithin:cholesterol acyltransferase, putative, expressed
LOC_Os02g38040	x	-3.494	1.75	leucine-rich repeat family protein, putative, expressed
LOC_Os02g38130	x	-2.567	x	no apical meristem protein, putative, expressed
LOC_Os02g38340	x	x	-1.568	actin, putative, expressed
LOC_Os02g38386	2.718	1.737	2.423	NBS-LRR disease resistance protein, putative, expressed
LOC_Os02g38392	2.995	2.835	3.009	NBS-LRR disease resistance protein, putative, expressed
LOC_Os02g38430	2.187	x	2.555	steroid nuclear receptor, ligand-binding, putative, expressed
LOC_Os02g38494	3.387	x	x	protein phosphatase 2C, putative, expressed
LOC_Os02g38780	9.292	x	8.209	protein phosphatase 2C containing protein, expressed
LOC_Os02g38790	11.366	x	10.614	expressed protein
LOC_Os02g38860	10.214	x	8.773	expressed protein
LOC_Os02g39510	4.677	x	4.224	expressed protein
LOC_Os02g39590	2.49	x	x	GDSL-like lipase/acylhydrolase, putative, expressed
LOC_Os02g39660	-3.644	x	x	receptor kinase, putative, expressed
LOC_Os02g39710	x	-2.512	x	CCT/B-box zinc finger protein, putative, expressed
LOC_Os02g39910	1.516	x	x	B4-BTB1 - Bric-a-Brac, Tramtrack, Broad Complex BTB domain with B4 subfamily conserved sequence, expressed
LOC_Os02g40010	x	2.435	x	phosphoribosyl transferase, putative, expressed
LOC_Os02g40120	-3.904	x	-5.364	expressed protein
LOC_Os02g40510	x	2.225	x	response regulator receiver domain containing protein, expressed
LOC_Os02g40530	x	4.52	x	MYB family transcription factor, putative, expressed
LOC_Os02g40730	2.378	x	2.152	ammonium transporter protein, putative, expressed
LOC_Os02g40750	x	x	1.774	pentatricopeptide domain containing protein, putative, expressed
LOC_Os02g40810	x	x	-1.661	Zinc finger, ZZ type domain containing protein, expressed
LOC_Os02g40840	x	1.534	x	alcohol oxidase, putative, expressed
LOC_Os02g41500	x	-2.688	x	OsWAK13 - OsWAK receptor-like protein kinase, expressed
LOC_Os02g41650	x	1.606	-1.614	phenylalanine ammonia-lyase, putative, expressed
LOC_Os02g41680	x	4.82	-4.436	phenylalanine ammonia-lyase, putative, expressed
LOC_Os02g41770	x	4.373	-4.185	uncharacterized protein PA4923, putative, expressed
LOC_Os02g41840	x	x	1.995	DUF584 domain containing protein, putative, expressed
LOC_Os02g41860	x	-1.555	x	aquaporin protein, putative, expressed
LOC_Os02g41954	7.916	3.453	5.2	gibberellin 2-beta-dioxygenase 7, putative, expressed
LOC_Os02g42000	-3.108	x	-2.981	expressed protein
LOC_Os02g42150	10.555	2.664	8.458	OsWAK14 - OsWAK receptor-like protein kinase, expressed
LOC_Os02g42160	-4.914	x	-5.393	OsWAK15 - OsWAK receptor-like protein kinase, expressed
LOC_Os02g42170	-7.913	x	-6.72	phospholipase, putative, expressed
LOC_Os02g42190	-1.508	1.726	x	OsWAK16 - OsWAK receptor-like protein kinase, expressed
LOC_Os02g42220	1.751	x	x	transposon protein, putative, unclassified, expressed
LOC_Os02g42250	6.132	x	x	5-azacytidine resistance protein related, putative, expressed
LOC_Os02g42300	1.791	x	x	expressed protein
LOC_Os02g42412	x	x	-1.606	F-box/LRR-repeat protein 2, putative, expressed
LOC_Os02g42430	-3.428	x	x	GEM, putative, expressed
LOC_Os02g42450	1.672	x	x	RIPER1 - Ripening-related family protein precursor, expressed
LOC_Os02g42560	x	3.1	-2.397	expressed protein
LOC_Os02g42585	2.402	x	x	AP2 domain containing protein, expressed
LOC_Os02g42620	-1.522	x	x	protein kinase, putative, expressed
LOC_Os02g42630	-2.757	x	-3.025	expressed protein
LOC_Os02g42800	-6.245	x	-6.124	expressed protein
LOC_Os02g42810	-8.165	x	-8.008	oxidoreductase, short chain dehydrogenase/reductase family domain containing protein, expressed
LOC_Os02g42880	2.011	x	x	remorin C-terminal domain containing protein, putative, expressed
LOC_Os02g42910	x	2.717	-2.452	expressed protein
LOC_Os02g42990	x	2.403	2.059	OsSAUR11 - Auxin-responsive SAUR gene family member, expressed
LOC_Os02g43100	8.155	x	7.545	expressed protein
LOC_Os02g43110	9.177	x	7.006	sodium/calcium exchanger 1 precursor, putative, expressed
LOC_Os02g43194	-4.817	4.552	-8.977	aldehyde dehydrogenase, putative, expressed
LOC_Os02g43230	-6.37	x	-6.373	expressed protein
LOC_Os02g43250	x	5.438	-3.135	receptor-like protein kinase precursor, putative, expressed
LOC_Os02g43290	1.998	2.31	x	protein kinase domain containing protein, expressed
LOC_Os02g43300	2.322	x	x	expressed protein
LOC_Os02g43314	-7.022	x	-6.896	expressed protein
LOC_Os02g43330	x	4.034	-2.83	homeobox associated leucine zipper, putative, expressed
LOC_Os02g43360	x	2.083	x	cytochrome b5-like Heme/Steroid binding domain containing protein, expressed
LOC_Os02g43370	x	x	-1.909	transposon protein, putative, unclassified, expressed
LOC_Os02g43560	1.834	x	x	WRKY34, expressed
LOC_Os02g43670	x	x	-1.508	transferase family protein, putative, expressed
LOC_Os02g43700	x	3.261	x	triacylglycerol lipase like protein, putative, expressed
LOC_Os02g43770	x	3.428	x	DUF630/DUF632 domains containing protein, putative, expressed
LOC_Os02g43790	x	3.291	x	ethylene-responsive transcription factor, putative, expressed
LOC_Os02g43840	3.708	x	2.062	ethylene-responsive element-binding protein, putative, expressed
LOC_Os02g43970	x	x	-4.388	AP2 domain containing protein, expressed
LOC_Os02g44080	-5.857	x	-5.857	aquaporin protein, putative, expressed
LOC_Os02g44102	-1.716	x	-2.643	remorin C-terminal domain containing protein, putative, expressed
LOC_Os02g44130	x	3.355	x	ZOS2-14 - C2H2 zinc finger protein, expressed
LOC_Os02g44155	-7.573	x	-8.756	expressed protein
LOC_Os02g44230	x	3.628	x	CPuORF22 - conserved peptide uORF-containing transcript, expressed
LOC_Os02g44370	x	-1.647	x	scarecrow, putative, expressed
LOC_Os02g44590	x	3.927	x	OsSub20 - Putative Subtilisin homologue, expressed
LOC_Os02g44680	x	x	1.725	allantoin permease, putative, expressed
LOC_Os02g44710	x	3.761	x	expressed protein
LOC_Os02g44720	x	6.911	x	expressed protein
LOC_Os02g44730	x	x	-2.484	tetracycline transporter protein, putative, expressed
LOC_Os02g44750	-4.524	x	-4.672	expressed protein
LOC_Os02g44820	x	-1.572	x	rho-GTPase-activating protein-related, putative, expressed
LOC_Os02g44870	1.931	x	x	dehydrin, putative, expressed
LOC_Os02g44880	x	2.912	x	expressed protein
LOC_Os02g44920	x	1.825	x	protein kinase domain containing protein, expressed
LOC_Os02g44970	-5.072	x	-4.586	expressed protein
LOC_Os02g44975	1.909	x	2.419	expressed protein
LOC_Os02g44980	x	-1.597	x	transmembrane amino acid transporter protein, putative, expressed
LOC_Os02g44990	-1.77	-3.263	x	OsFBDUF13 - F-box and DUF domain containing protein, expressed
LOC_Os02g45120	-5.418	x	-5.305	expressed protein
LOC_Os02g45270	-9.651	x	-8.952	expressed protein
LOC_Os02g45310	x	x	-2.351	dehydration response related protein, putative, expressed
LOC_Os02g45440	-7.367	x	-6.388	expressed protein
LOC_Os02g45450	2.209	6.913	x	dehydration-responsive element-binding protein, putative, expressed
LOC_Os02g45520	x	x	-2.622	uncharacterized membrane protein, putative, expressed
LOC_Os02g45610	x	x	1.791	expressed protein
LOC_Os02g45620	x	4.727	x	DUF623 domain containing protein, expressed
LOC_Os02g45690	1.633	x	1.891	uncharacterized mscS family protein, putative, expressed
LOC_Os02g45710	x	2.644	x	zinc finger, C3HC4 type domain containing protein, expressed
LOC_Os02g45780	x	4.256	x	zinc finger, C3HC4 type domain containing protein, expressed
LOC_Os02g45830	x	x	2.443	expressed protein
LOC_Os02g45860	-3.029	x	x	expressed protein
LOC_Os02g45974	1.617	x	x	expressed protein
LOC_Os02g45980	-1.96	x	-2.092	ZR1 protein, putative, expressed
LOC_Os02g46100	x	1.714	x	RING-H2 finger protein, putative, expressed
LOC_Os02g46170	x	3.757	x	expressed protein
LOC_Os02g46180	x	5.708	x	DUF581 domain containing protein, expressed
LOC_Os02g46210	x	2.159	x	DUF581 domain containing protein, expressed
LOC_Os02g46260	-2.352	x	-2.269	OsSCP9 - Putative Serine Carboxypeptidase homologue, expressed
LOC_Os02g46270	-6.203	x	-7.074	expressed protein
LOC_Os02g46400	2.005	x	1.82	expressed protein
LOC_Os02g46420	x	2.175	x	transposon protein, putative, unclassified, expressed
LOC_Os02g46460	x	1.545	x	peptide transporter PTR2, putative, expressed
LOC_Os02g46473	x	-2.395	x	expressed protein
LOC_Os02g46600	x	x	-1.743	RING-H2 finger protein ATL5G, putative, expressed
LOC_Os02g46650	x	x	-1.564	ubiquitin carboxyl-terminal hydrolase domain containing protein, expressed
LOC_Os02g46680	x	5.253	x	multidrug resistance protein, putative, expressed
LOC_Os02g46690	x	1.723	x	OsFBD8 - F-box and FBD domain containing protein, expressed
LOC_Os02g46730	x	2.295	x	expressed protein
LOC_Os02g46740	x	x	-1.587	RWD domain containing protein, expressed
LOC_Os02g46930	x	1.519	-1.687	jmjC domain containing protein, expressed
LOC_Os02g46980	x	-2.03	x	pentatricopeptide, putative, expressed
LOC_Os02g47090	4.6	x	4.906	peptide transporter PTR2, putative, expressed
LOC_Os02g47330	-6.946	x	-7.754	expressed protein
LOC_Os02g47390	x	-6.287	8.557	expressed protein
LOC_Os02g47400	-1.725	x	x	pectinacetylesterase domain containing protein, expressed
LOC_Os02g47420	3.233	x	x	ATROPGEF7/ROPGEF7, putative, expressed
LOC_Os02g47430	-7.249	x	-6.113	expressed protein
LOC_Os02g47470	2.494	6.228	x	cytochrome P450, putative, expressed
LOC_Os02g47560	x	x	-1.973	DNA-binding protein, putative, expressed
LOC_Os02g47610	x	x	-1.584	nmrA-like family domain containing protein, expressed
LOC_Os02g47620	-1.813	x	-1.919	hydrolase, alpha/beta fold family domain containing protein, expressed
LOC_Os02g47810	1.808	x	x	dof zinc finger domain containing protein, putative, expressed
LOC_Os02g47920	-5.994	x	-5.595	ZOS2-16 - C2H2 zinc finger protein, expressed
LOC_Os02g48130	x	x	-1.616	uncharacterized protein At1g26090, chloroplast precursor, putative, expressed
LOC_Os02g48190	x	x	-2.572	expressed protein
LOC_Os02g48280	1.705	2.15	x	expressed protein
LOC_Os02g48320	x	3.677	x	DNA binding protein, putative, expressed
LOC_Os02g48330	x	-2.66	x	3-hydroxy-3-methylglutaryl-coenzyme A reductase, putative, expressed
LOC_Os02g48470	x	2.243	-3.465	expressed protein
LOC_Os02g48560	x	x	-2.183	fatty acid desaturase, putative, expressed
LOC_Os02g48690	-2.383	x	2.834	expressed protein
LOC_Os02g48820	x	x	-1.611	plastocyanin-like domain containing protein, putative, expressed
LOC_Os02g48850	4.472	x	x	plant-specific domain TIGR01615 family protein, expressed
LOC_Os02g48860	x	1.582	x	aspartic proteinase nepenthesin-2 precursor, putative, expressed
LOC_Os02g48870	x	3.537	-2.739	aspartic proteinase nepenthesin-2 precursor, putative, expressed
LOC_Os02g49290	-5.282	x	x	transposon protein, putative, CACTA, En/Spm sub-class, expressed
LOC_Os02g49332	-2.685	x	-2.212	CSLE2 - cellulose synthase-like family E, expressed
LOC_Os02g49480	x	-2.261	x	helix-loop-helix DNA-binding domain containing protein, expressed
LOC_Os02g49510	x	x	-1.622	amino acid transporter, putative, expressed
LOC_Os02g49640	5.87	x	5.553	expressed protein
LOC_Os02g49650	3.279	x	3.099	leaf senescence related protein, putative, expressed
LOC_Os02g49720	x	x	-2.021	aldehyde dehydrogenase, putative, expressed
LOC_Os02g49730	x	4.578	x	pre-mRNA processing ribonucleoprotein, binding region, putative, expressed
LOC_Os02g49770	x	3.25	x	NHL repeat-containing protein, putative, expressed
LOC_Os02g49790	x	-2.57	x	aluminum-activated malate transporter, putative, expressed
LOC_Os02g49850	-4.138	-4.391	-2.836	plastocyanin-like domain containing protein, putative, expressed
LOC_Os02g49880	x	x	1.547	CCT/B-box zinc finger protein, putative, expressed
LOC_Os02g50050	x	-5.141	x	expressed protein
LOC_Os02g50060	-2.055	x	-1.724	OsCML20 - Calmodulin-related calcium sensor protein, expressed
LOC_Os02g50130	x	1.967	x	hydrolase, NUDIX family, domain containing protein, expressed
LOC_Os02g50140	-7.104	x	-8.439	caleosin related protein, putative, expressed
LOC_Os02g50220	-1.914	x	x	expressed protein
LOC_Os02g50330	-1.637	x	x	RNA-dependent RNA polymerase, putative, expressed
LOC_Os02g50340	2.142	x	1.749	membrane attack complex component/perforin/complement C9, putative, expressed
LOC_Os02g50372	1.969	2.554	x	expressed protein
LOC_Os02g50374	x	5.916	x	expressed protein
LOC_Os02g50450	-2.686	x	x	hypothetical protein
LOC_Os02g50460	-3.831	x	x	immediate-early fungal elicitor protein CMPG1, putative, expressed
LOC_Os02g50470	-5.185	-1.86	-2.998	expressed protein
LOC_Os02g50570	1.691	2.695	x	retrotransposon protein, putative, unclassified, expressed
LOC_Os02g50600	x	3.219	x	glycosyl transferase 8 domain containing protein, putative, expressed
LOC_Os02g50690	5.864	x	x	GDSL-like lipase/acylhydrolase, putative, expressed
LOC_Os02g50710	1.681	x	x	expressed protein
LOC_Os02g50730	1.843	1.873	x	metalloendoproteinase 1 precursor, putative, expressed
LOC_Os02g50940	x	1.857	x	NHL repeat-containing protein, putative, expressed
LOC_Os02g50960	x	x	-1.587	auxin efflux carrier component, putative, expressed
LOC_Os02g50990	1.685	x	x	RING-H2 finger protein ATL1Q, putative, expressed
LOC_Os02g51060	x	x	-1.593	CSLA6 - cellulose synthase-like family A; mannan synthase, expressed
LOC_Os02g51370	x	3.185	x	glutaredoxin, putative, expressed
LOC_Os02g51404	-7.813	x	-8.972	expressed protein
LOC_Os02g51540	x	x	-2.715	eukaryotic aspartyl protease domain containing protein, expressed
LOC_Os02g51550	x	1.583	x	DUF581 domain containing protein, expressed
LOC_Os02g51900	x	-1.771	1.842	cytokinin-O-glucosyltransferase 2, putative, expressed
LOC_Os02g51910	x	-2.132	x	cytokinin-O-glucosyltransferase 2, putative, expressed
LOC_Os02g51920	-5.445	x	-4.948	expressed protein
LOC_Os02g51930	3.663	-3.424	x	cytokinin-O-glucosyltransferase 2, putative, expressed
LOC_Os02g51950	-2.091	x	x	expressed protein
LOC_Os02g52010	-2.782	x	x	phosphate-induced protein 1 conserved region domain containing protein, expressed
LOC_Os02g52150	1.73	x	x	heat shock 22 kDa protein, mitochondrial precursor, putative, expressed
LOC_Os02g52170	x	2.619	x	expressed protein
LOC_Os02g52210	x	4.336	x	zinc finger, C3HC4 type domain containing protein, expressed
LOC_Os02g52270	x	x	-1.673	heat shock protein DnaJ, putative, expressed
LOC_Os02g52360	1.687	x	x	peptidyl-prolyl cis-trans isomerase CYP40, putative, expressed
LOC_Os02g52490	x	5.04	-6.628	expressed protein
LOC_Os02g52550	-1.725	x	x	uncharacterized Cys-rich domain containing protein, putative, expressed
LOC_Os02g52590	6.25	x	x	xyloglucan fucosyltransferase, putative, expressed
LOC_Os02g52640	x	x	-1.939	xyloglucan fucosyltransferase, putative, expressed
LOC_Os02g52670	2.989	6.96	x	AP2 domain containing protein, expressed
LOC_Os02g52730	3.611	x	3.576	ferredoxin--nitrite reductase, putative, expressed
LOC_Os02g52790	4.838	x	x	PB1 domain containing protein, expressed
LOC_Os02g52930	x	3.537	-3.152	integral membrane protein DUF6 containing protein, expressed
LOC_Os02g52934	x	x	-5.513	expressed protein
LOC_Os02g53100	x	x	5.118	WRKY32, expressed
LOC_Os02g53130	3.311	x	x	nitrate reductase, putative, expressed
LOC_Os02g53169	-5.684	x	-6.755	expressed protein
LOC_Os02g53180	-1.755	-1.733	x	1-aminocyclopropane-1-carboxylate oxidase protein, putative, expressed
LOC_Os02g53200	-1.983	x	-4.015	glucan endo-1,3-beta-glucosidase precursor, putative, expressed
LOC_Os02g53240	x	-4.304	3.001	expressed protein
LOC_Os02g53320	2.257	x	x	universal stress protein domain containing protein, putative, expressed
LOC_Os02g53384	-5.341	x	-5.128	expressed protein
LOC_Os02g53400	2.062	x	2.88	thioredoxin, putative, expressed
LOC_Os02g53620	x	2.204	x	nuclear transcription factor Y subunit, putative, expressed
LOC_Os02g53690	x	x	-3.393	growth regulating factor protein, putative, expressed
LOC_Os02g53720	x	x	-3.347	phytosulfokine receptor precursor, putative, expressed
LOC_Os02g53810	x	1.677	x	expressed protein
LOC_Os02g53835	10.278	x	9.326	expressed protein
LOC_Os02g53840	-6.439	x	-5.967	subtilisin N-terminal Region family protein, expressed
LOC_Os02g53850	-4.546	x	-6.667	OsSub21 - Putative Subtilisin homologue, expressed
LOC_Os02g53960	x	7.24	-6.819	CXE carboxylesterase, putative, expressed
LOC_Os02g54060	x	x	-2.999	chaperonin, putative, expressed
LOC_Os02g54240	5.364	x	6.584	OsFBX62 - F-box domain containing protein, expressed
LOC_Os02g54254	1.569	x	x	saccharopine dehydrogenase, putative, expressed
LOC_Os02g54310	6.039	x	x	expressed protein
LOC_Os02g54560	x	x	-2.367	SCP-like extracellular protein, expressed
LOC_Os02g54590	-2.475	x	x	serine threonine kinase, putative, expressed
LOC_Os02g54600	x	1.689	x	STE_MEK_ste7_MAP2K.5 - STE kinases include homologs to sterile 7, sterile 11 and sterile 20 from yeast, expressed
LOC_Os02g54640	-2.055	x	x	glutamate receptor, putative, expressed
LOC_Os02g54780	2.01	2.19	x	CYPRO4, putative, expressed
LOC_Os02g54830	x	2.723	x	RING-H2 finger protein, putative, expressed
LOC_Os02g54890	x	3.228	x	UDP-glucuronate 4-epimerase, putative, expressed
LOC_Os02g54900	1.855	x	x	STE_PAK_Ste20_STLK.2 - STE kinases include homologs to sterile 7, sterile 11 and sterile 20 from yeast, expressed
LOC_Os02g54930	-8.789	x	-8.888	expressed protein
LOC_Os02g54940	-7.373	x	-7.614	expressed protein
LOC_Os02g55070	1.732	x	3.011	expressed protein
LOC_Os02g55130	x	x	-3.248	OsSCP10 - Putative Serine Carboxypeptidase homologue, expressed
LOC_Os02g55430	x	1.757	x	alginate regulatory protein AlgP, putative, expressed
LOC_Os02g55540	x	x	2.84	F-box/LRR-repeat protein 14, putative, expressed
LOC_Os02g55790	6.789	x	5.898	expressed protein
LOC_Os02g55890	x	2.237	x	inorganic H+ pyrophosphatase, putative, expressed
LOC_Os02g55970	x	1.98	x	ANTH, putative, expressed
LOC_Os02g56250	x	2.088	x	GATA zinc finger domain containing protein, expressed
LOC_Os02g56334	-1.765	x	-2.644	OsWAK18b - OsWAK short gene, expressed
LOC_Os02g56340	-7.826	x	-8.445	expressed protein
LOC_Os02g56360	-3.409	x	-3.076	expressed protein
LOC_Os02g56370	x	2.031	2.125	OsWAK20 - OsWAK receptor-like protein kinase, expressed
LOC_Os02g56440	-14.351	x	-13.039	expressed protein
LOC_Os02g56510	x	2.027	-1.869	phosphate transporter 1, putative, expressed
LOC_Os02g56540	5.157	x	5.156	kinesin motor domain containing protein, putative, expressed
LOC_Os02g56860	x	-4.045	x	3-ketoacyl-CoA synthase, putative, expressed
LOC_Os02g56900	2.296	4.382	x	thioredoxin family protein, putative, expressed
LOC_Os02g57110	-2.483	x	-4.545	GDSL-like lipase/acylhydrolase, putative, expressed
LOC_Os02g57210	x	x	5.718	expressed protein
LOC_Os02g57290	x	1.774	-1.518	cytochrome P450, putative, expressed
LOC_Os02g57350	-2.795	x	x	expressed protein
LOC_Os02g57460	x	1.722	x	RING-H2 finger protein ATL5G, putative, expressed
LOC_Os02g57530	x	1.824	x	ethylene receptor, putative, expressed
LOC_Os02g57700	3.071	x	x	protein kinase, putative, expressed
LOC_Os02g57790	x	-1.533	x	ZOS2-19 - C2H2 zinc finger protein, expressed
LOC_Os02g57860	10.209	x	9.9	OsFBX71 - F-box domain containing protein, expressed
LOC_Os02g57910	-7.567	x	-9.167	OsFBX73 - F-box domain containing protein, expressed
LOC_Os02g57924	-10.114	x	-10.23	expressed protein
LOC_Os02g57940	-6.872	x	-7.185	OsFBX74 - F-box domain containing protein, expressed
LOC_Os02g58000	2.948	x	4.163	expressed protein
LOC_Os02g58010	x	-1.541	x	expressed protein
LOC_Os02g58270	x	x	1.605	metallo-beta-lactamase family protein, putative, expressed
LOC_Os02g58290	-1.887	x	-2.116	expressed protein
LOC_Os02g58390	3.072	x	x	inactive receptor kinase At2g26730 precursor, putative, expressed
LOC_Os02g58800	x	x	-1.786	expressed protein
LOC_Os03g01120	x	x	3.945	E1-E2 ATPase domain containing protein, expressed
LOC_Os03g01180	x	-1.519	x	phosphoglycerate mutase, putative, expressed
LOC_Os03g01300	x	-2.636	x	LTPL114 - Protease inhibitor/seed storage/LTP family protein precursor, expressed
LOC_Os03g01360	-1.536	x	-1.535	expressed protein
LOC_Os03g01420	-10.105	x	-11.354	expressed protein
LOC_Os03g01442	-9.119	x	-7.787	expressed protein
LOC_Os03g01490	-10.643	x	-10.63	expressed protein
LOC_Os03g01520	-6.73	x	-7.325	expressed protein
LOC_Os03g01600	6.645	x	6.363	aminotransferase domain containing protein, putative, expressed
LOC_Os03g01670	5.795	x	5.347	retrotransposon protein, putative, unclassified, expressed
LOC_Os03g01730	-2.251	x	-1.999	expressed protein
LOC_Os03g01740	x	3.309	x	expressed protein
LOC_Os03g01820	-3.26	x	-4.385	fatty acid hydroxylase, putative, expressed
LOC_Os03g01840	-2.786	x	-2.683	knotted 1-binding protein 36, putative, expressed
LOC_Os03g01870	x	x	-4.869	no apical meristem protein, putative, expressed
LOC_Os03g01880	1.871	x	x	possible lysine decarboxylase domain containing protein, expressed
LOC_Os03g01980	-2.391	-1.601	x	KIP1, putative, expressed
LOC_Os03g01990	x	1.53	x	lysM domain containing protein, putative, expressed
LOC_Os03g02020	x	2.349	x	stress responsive A/B Barrel domain containing protein, expressed
LOC_Os03g02050	7.751	x	x	LTPL151 - Protease inhibitor/seed storage/LTP family protein precursor, expressed
LOC_Os03g02240	x	2.791	-2.448	AT-GTL1, putative, expressed
LOC_Os03g02280	x	4.743	x	DUF584 domain containing protein, putative, expressed
LOC_Os03g02290	x	x	-2.399	kinesin motor domain containing protein, putative, expressed
LOC_Os03g02400	x	x	-6.84	plastocyanin-like domain containing protein, putative, expressed
LOC_Os03g02460	x	x	2.277	retinol dehydrogenase, putative, expressed
LOC_Os03g02514	x	x	-2.366	hydrolase, alpha/beta fold family protein, putative, expressed
LOC_Os03g02544	x	x	1.614	expressed protein
LOC_Os03g02620	9.51	x	9.866	expressed protein
LOC_Os03g02710	x	2.52	-2.859	hydroxymethylglutaryl-CoA synthase, putative, expressed
LOC_Os03g02750	x	x	-4.026	OsSub25 - Putative Subtilisin homologue, expressed
LOC_Os03g02780	x	x	-2.436	Core histone H2A/H2B/H3/H4 domain containing protein, putative, expressed
LOC_Os03g02800	x	2.614	-3.008	no apical meristem protein, putative, expressed
LOC_Os03g03034	-1.708	x	x	flavonol synthase/flavanone 3-hydroxylase, putative, expressed
LOC_Os03g03200	1.968	1.806	x	hydrolase, alpha/beta fold family protein, putative, expressed
LOC_Os03g03260	x	x	-1.642	homeobox domain containing protein, expressed
LOC_Os03g03320	x	-3.217	1.596	expressed protein
LOC_Os03g03370	x	1.518	x	fatty acid hydroxylase, putative, expressed
LOC_Os03g03410	x	-2.118	x	serine/threonine-protein kinase, putative, expressed
LOC_Os03g03490	-11.502	x	-12.523	expressed protein
LOC_Os03g03500	-5.073	3.558	-12.041	heavy metal-associated domain containing protein, expressed
LOC_Os03g03600	x	x	-5.567	fasciclin-like arabinogalactan protein, putative, expressed
LOC_Os03g03724	x	2.268	x	expressed protein
LOC_Os03g03790	-2.764	x	x	AMP-binding domain containing protein, expressed
LOC_Os03g03810	x	2.092	x	DEF8 - Defensin and Defensin-like DEFL family, expressed
LOC_Os03g04060	-1.501	x	x	CHIT16 - Chitinase family protein precursor, expressed
LOC_Os03g04100	x	-2.25	x	expressed protein
LOC_Os03g04110	-2.09	-2.994	x	lysM domain-containing GPI-anchored protein precursor, putative, expressed
LOC_Os03g04130	x	-2.646	1.709	AMP-binding domain containing protein, expressed
LOC_Os03g04190	x	x	-2.425	cytochrome P450, putative, expressed
LOC_Os03g04260	-2.538	x	-2.025	glutathione S-transferase, putative, expressed
LOC_Os03g04290	x	x	-5.077	transposon protein, putative, unclassified, expressed
LOC_Os03g04470	x	x	-2.481	expressed protein
LOC_Os03g04550	x	4.743	x	expressed protein
LOC_Os03g04760	x	x	-5.166	expressed protein
LOC_Os03g04770	x	1.7	x	beta-amylase, putative, expressed
LOC_Os03g04830	x	x	-1.877	expressed protein
LOC_Os03g04990	x	x	-1.703	expressed protein
LOC_Os03g05100	x	x	-1.815	expressed protein
LOC_Os03g05110	x	1.71	-1.632	xyloglucan galactosyltransferase KATAMARI1, putative, expressed
LOC_Os03g05160	x	1.563	x	GATA zinc finger domain containing protein, expressed
LOC_Os03g05250	4.954	x	3.414	expressed protein
LOC_Os03g05270	x	-2.522	1.732	RING finger and CHY zinc finger domain-containing protein 1, putative, expressed
LOC_Os03g05334	x	x	-3.091	expressed protein
LOC_Os03g05460	x	2.261	x	expressed protein
LOC_Os03g05570	x	2.715	x	RING-H2 finger protein ATL3F, putative, expressed
LOC_Os03g05620	x	1.579	x	inorganic phosphate transporter, putative, expressed
LOC_Os03g05700	x	x	-3.504	expressed protein
LOC_Os03g05750	x	6.979	x	heavy-metal-associated domain-containing protein, putative, expressed
LOC_Os03g05780	-1.773	x	x	4-coumarate--CoA ligase-like 7, putative, expressed
LOC_Os03g05880	1.864	1.549	x	monooxygenase, putative, expressed
LOC_Os03g05910	2.248	x	x	expressed protein
LOC_Os03g05920	x	x	1.879	expressed protein
LOC_Os03g06190	x	1.63	x	3-5 exonuclease family protein, putative, expressed
LOC_Os03g06360	x	5.607	-5.118	late embryogenesis abundant protein D-34, putative, expressed
LOC_Os03g06460	-6.697	x	-5.336	type I inositol-1,4,5-trisphosphate 5-phosphatase, putative, expressed
LOC_Os03g06520	x	-1.893	x	sulfate transporter, putative, expressed
LOC_Os03g06570	-7.72	-2.547	-6.613	IQ calmodulin-binding motif family protein, putative, expressed
LOC_Os03g06600	-1.944	x	-1.986	expressed protein
LOC_Os03g06610	-5.828	x	-5.368	expressed protein
LOC_Os03g06705	7.465	x	8.47	3-ketoacyl-CoA synthase, putative, expressed
LOC_Os03g06750	-2.419	x	-6.252	expressed protein
LOC_Os03g06760	-2.946	x	-5.04	exocyst complex component 6, putative, expressed
LOC_Os03g06835	-9.326	x	-9.268	expressed protein
LOC_Os03g06840	-5.902	x	-5.538	GRF zinc finger family protein, expressed
LOC_Os03g06850	-7.453	-4.001	-4.35	B3 DNA binding domain containing protein, expressed
LOC_Os03g06900	4.283	x	4.679	DNA topoisomerase 3 protein, putative, expressed
LOC_Os03g06940	x	x	-6.608	beta-galactosidase, putative, expressed
LOC_Os03g06970	5.075	x	x	tetratricopeptide repeat domain containing protein, expressed
LOC_Os03g07060	x	x	-4.909	glycerol-3-phosphate acyltransferase, putative, expressed
LOC_Os03g07100	x	x	-5.99	LTPL82 - Protease inhibitor/seed storage/LTP family protein precursor, expressed
LOC_Os03g07120	x	-2.046	x	expressed protein
LOC_Os03g07140	x	-3.285	2.477	male sterility protein, putative, expressed
LOC_Os03g07170	x	x	4.64	lactose permease-related, putative, expressed
LOC_Os03g07200	2.308	x	x	expressed protein
LOC_Os03g07250	2.702	x	4.133	cytochrome P450, putative, expressed
LOC_Os03g07270	-13.622	x	-11.084	glycine-rich cell wall protein, putative, expressed
LOC_Os03g07360	x	-1.649	x	expressed protein
LOC_Os03g07400	x	4.358	x	expressed protein
LOC_Os03g07410	-6.003	3.91	-9.873	expressed protein
LOC_Os03g07739	10.326	x	9.385	expressed protein
LOC_Os03g07960	x	x	-1.57	expressed protein
LOC_Os03g08110	1.645	x	x	hydrolase protein, putative, expressed
LOC_Os03g08330	2.186	5.54	x	ZIM domain containing protein, putative, expressed
LOC_Os03g08380	2.98	1.582	x	ABC transporter, ATP-binding protein, putative, expressed
LOC_Os03g08460	-1.917	x	-1.538	AP2 domain containing protein, expressed
LOC_Os03g08490	5.302	x	5.565	AP2 domain containing protein, expressed
LOC_Os03g08600	x	1.898	x	glycosyl transferase, putative, expressed
LOC_Os03g08624	x	-4.886	1.632	dihydroflavonol-4-reductase, putative, expressed
LOC_Os03g08690	x	x	4.624	expressed protein
LOC_Os03g08754	x	x	-2.032	OsMADS47 - MADS-box family gene with MIKCc type-box, expressed
LOC_Os03g08840	3.698	x	2.798	zinc finger protein, putative, expressed
LOC_Os03g08860	x	1.684	x	GRAM domain containing protein, expressed
LOC_Os03g08900	x	-3.488	x	MATE efflux family protein, putative, expressed
LOC_Os03g08970	x	1.777	x	expressed protein
LOC_Os03g09020	-4.192	x	-4.298	dehydrogenase, putative, expressed
LOC_Os03g09170	x	5.519	x	ethylene-responsive transcription factor, putative, expressed
LOC_Os03g09250	-1.998	x	-3.522	inositol-3-phosphate synthase, putative, expressed
LOC_Os03g09830	4.773	x	4.791	expressed protein
LOC_Os03g09910	x	x	2.046	aminotransferase, classes I and II, domain containing protein, expressed
LOC_Os03g09970	-2.516	x	-1.852	sulfate transporter, putative, expressed
LOC_Os03g10050	2.468	2.439	x	serine acetyltransferase protein, putative, expressed
LOC_Os03g10080	x	x	-1.954	expressed protein
LOC_Os03g10100	-2.663	x	x	transporter family protein, putative, expressed
LOC_Os03g10110	x	x	3.363	cupin domain containing protein, expressed
LOC_Os03g10160	-5.081	x	-4.37	pentatricopeptide repeat-containing protein, putative, expressed
LOC_Os03g10170	-3.591	x	-5.612	expressed protein
LOC_Os03g10310	-6.409	x	-7.266	expressed protein
LOC_Os03g10320	1.969	x	x	expressed protein
LOC_Os03g10469	x	4.017	x	glycosyl hydrolase family 10 protein, putative, expressed
LOC_Os03g10540	7.409	x	6.498	OsFBX78 - F-box domain containing protein, expressed
LOC_Os03g10570	5.554	x	x	HORMA domain containing protein, putative, expressed
LOC_Os03g10620	x	-1.664	x	hydrolase, alpha/beta fold family domain containing protein, expressed
LOC_Os03g10640	-4.123	-1.706	x	calcium-transporting ATPase, plasma membrane-type, putative, expressed
LOC_Os03g10650	x	x	-1.848	cyclin, putative, expressed
LOC_Os03g10740	-7.168	-5.715	-2.529	expressed protein
LOC_Os03g10910	x	x	3.582	NB-ARC/LRR disease resistance protein, putative, expressed
LOC_Os03g10950	2.869	1.565	1.876	protein phosphatase 2C, putative, expressed
LOC_Os03g11130	2.635	x	2.035	expressed protein
LOC_Os03g11160	-3.674	-2.529	-1.667	cysteine proteinase inhibitor precursor, putative, expressed
LOC_Os03g11180	-2.38	x	-1.857	cysteine proteinase inhibitor 6 precursor, putative, expressed
LOC_Os03g11210	-3.351	x	-1.802	DUF538 domain containing protein, putative, expressed
LOC_Os03g11614	-5.224	-5.051	x	OsMADS1 - MADS-box family gene with MIKCc type-box, expressed
LOC_Os03g11680	1.859	x	1.5	ZOS3-05 - C2H2 zinc finger protein, expressed
LOC_Os03g11734	x	2.073	-2.331	MATE efflux protein, putative, expressed
LOC_Os03g11770	2.419	2.712	x	expressed protein
LOC_Os03g11780	x	x	2.282	expressed protein
LOC_Os03g11819	-8.181	x	-8.353	expressed protein
LOC_Os03g11840	-9.917	x	-10.127	expressed protein
LOC_Os03g11874	x	x	3.353	expressed protein
LOC_Os03g12210	x	x	2.729	expressed protein
LOC_Os03g12230	2.505	x	x	caleosin related protein, putative, expressed
LOC_Os03g12270	x	3.32	-3.07	dehydrogenase, putative, expressed
LOC_Os03g12360	x	1.726	x	trehalose-6-phosphate synthase, putative, expressed
LOC_Os03g12440	x	x	2.851	zinc-binding protein, putative, expressed
LOC_Os03g12470	-1.743	x	x	OsWAK25 - OsWAK receptor-like protein kinase, expressed
LOC_Os03g12500	x	x	5.038	cytochrome P450, putative, expressed
LOC_Os03g12510	x	-4.246	x	non-symbiotic hemoglobin 2, putative, expressed
LOC_Os03g12680	x	x	-3.304	protein kinase, putative, expressed
LOC_Os03g12700	-2.074	-2.829	-1.866	expressed protein
LOC_Os03g12730	x	3.103	-3.088	receptor protein kinase CLAVATA1 precursor, putative, expressed
LOC_Os03g12815	-9.07	x	-8.378	expressed protein
LOC_Os03g12820	x	-2.068	x	ATP8, putative, expressed
LOC_Os03g12879	-11.644	x	-11.218	expressed protein
LOC_Os03g12890	1.804	x	x	aminotransferase domain containing protein, putative, expressed
LOC_Os03g13040	-1.855	x	x	haemolysin-III, putative, expressed
LOC_Os03g13060	4.474	x	x	expressed protein
LOC_Os03g13140	x	-4.789	x	non-symbiotic hemoglobin 2, putative, expressed
LOC_Os03g13210	x	2.232	4.499	peroxidase precursor, putative, expressed
LOC_Os03g13300	1.777	x	2.169	glutamate decarboxylase, putative, expressed
LOC_Os03g13550	x	x	1.815	oxidoreductase, putative, expressed
LOC_Os03g13560	x	x	-1.504	hydroxyproline-rich glycoprotein family protein, putative, expressed
LOC_Os03g13570	-2.362	x	x	glycosyl hydrolases family 16, putative, expressed
LOC_Os03g13640	5.41	x	3.436	expressed protein
LOC_Os03g13810	2.002	2.964	x	expressed protein
LOC_Os03g13860	1.806	x	x	ras-related protein, putative, expressed
LOC_Os03g13976	-1.573	x	-1.591	expressed protein
LOC_Os03g14010	x	x	-4.327	glycosyl hydrolase family 10 protein, putative, expressed
LOC_Os03g14030	x	x	-5.554	thaumatin, putative, expressed
LOC_Os03g14110	-2.011	x	x	expressed protein
LOC_Os03g14180	5.512	x	x	hsp20/alpha crystallin family protein, putative, expressed
LOC_Os03g14205	-3.543	x	-3.404	expressed protein
LOC_Os03g14254	-2.697	2.416	-4.152	expressed protein
LOC_Os03g14258	-1.916	x	x	expressed protein
LOC_Os03g14370	x	2.428	x	ACT domain containing protein, expressed
LOC_Os03g14500	x	2.325	x	expressed protein
LOC_Os03g14630	x	x	-5.133	LTPL106 - Protease inhibitor/seed storage/LTP family protein precursor, expressed
LOC_Os03g14690	-1.807	x	-2.139	vacuolar ATP synthase 98 kDa subunit, putative, expressed
LOC_Os03g14700	x	x	2.666	C2 domain containing protein, expressed
LOC_Os03g14880	x	2.261	-1.719	expressed protein
LOC_Os03g15070	x	7.241	-5.711	expressed protein
LOC_Os03g15080	x	2.702	x	expressed protein
LOC_Os03g15110	3.136	x	3.455	expressed protein
LOC_Os03g15190	2.492	x	2.458	expressed protein
LOC_Os03g15260	-11.743	x	-12.031	expressed protein
LOC_Os03g15270	x	2.603	x	gibberellin receptor GID1L2, putative, expressed
LOC_Os03g15290	x	x	4.984	beclin-1, putative, expressed
LOC_Os03g15340	x	4.924	x	plastocyanin-like domain containing protein, putative, expressed
LOC_Os03g15380	-8.189	x	-6.028	expressed protein
LOC_Os03g15630	-1.531	x	x	harpin-induced protein 1 domain containing protein, expressed
LOC_Os03g15760	-7.638	x	-6.385	expressed protein
LOC_Os03g15790	5.137	x	x	ZOS3-08 - C2H2 zinc finger protein, expressed
LOC_Os03g15810	2.326	x	x	AAA-type ATPase family protein, putative, expressed
LOC_Os03g16020	x	-2.008	x	hsp20/alpha crystallin family protein, putative, expressed
LOC_Os03g16030	-3.239	x	-3.986	hsp20/alpha crystallin family protein, putative, expressed
LOC_Os03g16270	-1.874	2.244	-2.018	expressed protein
LOC_Os03g16410	x	2.084	x	expressed protein
LOC_Os03g16610	x	5.562	x	laccase precursor protein, putative, expressed
LOC_Os03g16670	x	x	-2.556	haloacid dehalogenase-like hydrolase family protein, putative, expressed
LOC_Os03g16860	x	2.18	x	DnaK family protein, putative, expressed
LOC_Os03g16920	1.92	x	x	DnaK family protein, putative, expressed
LOC_Os03g16950	-8.847	-5.273	x	cysteine-rich repeat secretory protein 55 precursor, putative, expressed
LOC_Os03g17000	x	1.865	x	NAD dependent epimerase/dehydratase family domain containing protein, expressed
LOC_Os03g17060	1.539	x	2.209	RNA recognition motif containing protein, putative, expressed
LOC_Os03g17100	1.713	x	x	Core histone H2A/H2B/H3/H4 domain containing protein, putative, expressed
LOC_Os03g17200	x	-3.523	3.216	plant-specific domain TIGR01589 family protein, expressed
LOC_Os03g17250	-2.536	x	x	ankyrin repeat-containing protein, putative, expressed
LOC_Os03g17260	-3.841	x	-3.669	expressed protein
LOC_Os03g17270	6.447	x	4.33	expressed protein
LOC_Os03g17340	x	1.692	x	expressed protein
LOC_Os03g17350	x	-2.016	2.521	white-brown complex homolog protein, putative, expressed
LOC_Os03g17370	3.657	x	2.549	white-brown complex homolog protein, putative, expressed
LOC_Os03g17460	x	-3.243	x	IN2-1 protein, putative, expressed
LOC_Os03g17470	x	x	-1.736	IN2-1 protein, putative, expressed
LOC_Os03g17480	x	2.046	-3.366	IN2-1 protein, putative, expressed
LOC_Os03g17590	x	x	-2.011	cat eye syndrome critical region protein 5 precursor, putative, expressed
LOC_Os03g17600	x	x	-1.504	expressed protein
LOC_Os03g17670	1.556	x	x	expressed protein
LOC_Os03g17700	x	3.136	x	CGMC_MAPKCGMC_2_ERK.2 - CGMC includes CDA, MAPK, GSK3, and CLKC kinases, expressed
LOC_Os03g17760	x	x	-4.96	RNA recognition motif containing protein, putative, expressed
LOC_Os03g17790	2.36	x	x	OsRCI2-5 - Putative low temperature and salt responsive protein, expressed
LOC_Os03g17850	3.356	x	x	glycosyltransferase family 43 protein, putative, expressed
LOC_Os03g17870	2.305	x	x	metallothionein, putative, expressed
LOC_Os03g17960	4.245	x	x	expressed protein
LOC_Os03g18030	1.702	x	x	leucoanthocyanidin dioxygenase, putative, expressed
LOC_Os03g18070	x	x	-2.125	omega-3 fatty acid desaturase, chloroplast precursor, putative, expressed
LOC_Os03g18150	x	2.904	x	protein phosphatase 2C, putative, expressed
LOC_Os03g18170	x	-1.78	x	STE_MEKK_ste11_MAP3K.13 - STE kinases include homologs to sterile 7, sterile 11 and sterile 20 from yeast, expressed
LOC_Os03g18230	-5.64	x	-3.96	expressed protein
LOC_Os03g18260	x	x	-2.07	expressed protein
LOC_Os03g18300	2.434	x	x	chloroplast unusual positioning protein, putative, expressed
LOC_Os03g18340	x	x	1.542	transcription factor like protein, putative, expressed
LOC_Os03g18360	x	x	2.269	BTBT1 - Bric-a-Brac, Tramtrack, Broad Complex BTB domain with tetratricopeptide repeats, expressed
LOC_Os03g18710	x	x	1.53	expressed protein
LOC_Os03g18740	x	4.93	x	oxidoreductase, short chain dehydrogenase/reductase family, putative, expressed
LOC_Os03g18770	x	1.98	x	wound-induced protein WI12, putative, expressed
LOC_Os03g18910	x	6.03	x	COBRA-like protein 7 precursor, putative, expressed
LOC_Os03g18980	2.933	x	x	kinesin motor domain containing protein, expressed
LOC_Os03g19020	x	1.599	x	PHD-finger family protein, expressed
LOC_Os03g19070	x	6.058	x	long cell-linked locus protein, putative, expressed
LOC_Os03g19090	-1.662	x	x	expressed protein
LOC_Os03g19220	x	x	-2.378	expressed protein
LOC_Os03g19250	x	-1.973	x	AMP-binding enzyme, putative, expressed
LOC_Os03g19260	x	1.534	x	expressed protein
LOC_Os03g19270	1.94	x	x	universal stress protein domain containing protein, putative, expressed
LOC_Os03g19290	1.921	x	x	mitochondrial import inner membrane translocase subunit Tim17, putative, expressed
LOC_Os03g19330	-5.24	x	x	glycosyltransferase, putative, expressed
LOC_Os03g19370	-4.045	x	x	CPuORF4 - conserved peptide uORF-containing transcript, expressed
LOC_Os03g19420	x	x	-4.167	nicotianamine synthase, putative, expressed
LOC_Os03g19427	x	x	-4.493	nicotianamine synthase, putative, expressed
LOC_Os03g19670	x	x	-4.441	GDSL-like lipase/acylhydrolase, putative, expressed
LOC_Os03g19700	-2.332	x	x	plant protein of unknown function domain containing protein, expressed
LOC_Os03g19720	x	3.476	x	EF hand family protein, putative, expressed
LOC_Os03g19920	x	2.498	-2.44	expressed protein
LOC_Os03g19950	-3.184	x	x	expressed protein
LOC_Os03g20090	x	4.749	x	MYB family transcription factor, putative, expressed
LOC_Os03g20120	1.733	1.885	x	glycosyl transferase 8 domain containing protein, putative, expressed
LOC_Os03g20260	-8.195	x	x	aspartic proteinase nepenthesin-1 precursor, putative, expressed
LOC_Os03g20330	x	x	1.797	VQ domain containing protein, putative, expressed
LOC_Os03g20840	x	1.665	x	disease resistance RPP13-like protein 1, putative, expressed
LOC_Os03g21030	x	1.558	x	no apical meristem protein, putative, expressed
LOC_Os03g21130	-2.302	x	x	expressed protein
LOC_Os03g21250	x	1.641	x	glycosyl transferase, family 8, putative, expressed
LOC_Os03g21260	3.324	x	x	2,3-bisphosphoglycerate-independent phosphoglycerate mutase, putative, expressed
LOC_Os03g21300	-6.349	x	-6.29	expressed protein
LOC_Os03g21310	-7.259	x	-6.744	ulp1 protease family, C-terminal catalytic domain containing protein, expressed
LOC_Os03g21390	-2.228	x	-3.662	expressed protein
LOC_Os03g21400	1.741	2.012	-2	cytochrome P450, putative, expressed
LOC_Os03g21500	1.701	x	2.459	expressed protein
LOC_Os03g21664	-11.219	x	-10.821	expressed protein
LOC_Os03g21700	-7.488	x	x	DNA-binding protein, putative, expressed
LOC_Os03g21710	-3.122	x	2.297	WRKY79, expressed
LOC_Os03g21960	2.424	2.193	x	aminotransferase, putative, expressed
LOC_Os03g21999	5.004	x	5.012	expressed protein
LOC_Os03g22020	4.5	x	x	peroxidase precursor, putative, expressed
LOC_Os03g22050	x	2.04	x	CAMK_KIN1/SNF1/Nim1_like.16 - CAMK includes calcium/calmodulin depedent protein kinases, expressed
LOC_Os03g22130	x	-4.242	x	expressed protein
LOC_Os03g22230	x	x	-5.034	POEI47 - Pollen Ole e I allergen and extensin family protein precursor, expressed
LOC_Os03g22250	-1.547	x	-2.336	POEI48 - Pollen Ole e I allergen and extensin family protein precursor, putative, expressed
LOC_Os03g22259	-2.01	x	x	expressed protein
LOC_Os03g22620	2.998	x	x	terpene synthase family, metal binding domain containing protein, expressed
LOC_Os03g22634	x	2.932	-1.897	terpene synthase, putative, expressed
LOC_Os03g22820	-2.46	-2.014	-2.139	expressed protein
LOC_Os03g23010	x	3.739	x	expressed protein
LOC_Os03g23050	5.178	x	4.667	expressed protein
LOC_Os03g23980	x	x	-1.966	NAD dependent epimerase/dehydratase family protein, putative, expressed
LOC_Os03g24100	x	2.944	x	expressed protein
LOC_Os03g24160	-3.173	x	-3.641	phosphatidylinositol-4-phosphate 5-kinase, putative, expressed
LOC_Os03g24430	x	-7.844	x	cytokinin-O-glucosyltransferase 3, putative, expressed
LOC_Os03g24770	-5.285	x	x	expressed protein
LOC_Os03g24930	-1.883	x	x	tyrosine protein kinase domain containing protein, putative, expressed
LOC_Os03g24990	4.931	x	5.223	ulp1 protease family, C-terminal catalytic domain containing protein
LOC_Os03g25040	-4.94	x	-5.239	GDSL-like lipase/acylhydrolase, putative, expressed
LOC_Os03g25120	x	x	-2.189	HSF-type DNA-binding domain containing protein, expressed
LOC_Os03g25410	-5.894	x	-5.747	expressed protein
LOC_Os03g25440	x	x	-1.595	expressed protein
LOC_Os03g25490	x	x	-2.62	cytochrome P450 72A1, putative, expressed
LOC_Os03g25500	2.455	x	1.809	cytochrome P450 72A1, putative, expressed
LOC_Os03g25790	x	-1.67	x	glycosyl hydrolases family 17 protein, expressed
LOC_Os03g25950	-4.587	x	-5.214	expressed protein
LOC_Os03g26210	x	x	-1.815	helix-loop-helix DNA-binding domain containing protein, expressed
LOC_Os03g26620	x	-2.921	x	3-ketoacyl-CoA synthase, putative, expressed
LOC_Os03g26990	x	-1.803	x	VQ domain containing protein, putative, expressed
LOC_Os03g27019	x	-2.061	x	expressed protein
LOC_Os03g27980	x	-2.785	x	glucan endo-1,3-beta-glucosidase precursor, putative, expressed
LOC_Os03g28160	x	3.334	-3.726	jacalin-like lectin domain containing protein, expressed
LOC_Os03g28170	x	4.053	-2.851	expressed protein
LOC_Os03g28260	-2.072	-2.025	x	retrotransposon protein, putative, unclassified, expressed
LOC_Os03g28330	1.568	x	x	sucrose synthase, putative, expressed
LOC_Os03g28940	x	1.702	x	ZIM domain containing protein, putative, expressed
LOC_Os03g29190	-3.975	x	x	PDI, putative, expressed
LOC_Os03g29240	x	-1.664	x	PDI, putative, expressed
LOC_Os03g29250	x	x	-2.9	SPX domain-containing protein, putative, expressed
LOC_Os03g29340	-2.107	2.881	-2.963	domain of unknown function domain containing protein, expressed
LOC_Os03g29410	x	1.619	x	tyrosine protein kinase domain containing protein, putative, expressed
LOC_Os03g29584	8.016	x	6.404	expressed protein
LOC_Os03g29740	1.966	x	2.088	LSM domain containing protein, expressed
LOC_Os03g29760	x	2.619	x	nuclear transcription factor Y subunit, putative, expressed
LOC_Os03g29770	1.856	x	x	EF hand family protein, expressed
LOC_Os03g29920	x	x	-3.067	proline-rich protein, putative, expressed
LOC_Os03g30050	-6.806	x	-8.92	protein kinase family protein, putative, expressed
LOC_Os03g30060	-5.784	x	-6.424	expressed protein
LOC_Os03g30130	-2.122	x	x	phospholipase C, putative, expressed
LOC_Os03g30200	5.298	x	4.878	mitochondrial import inner membrane translocase subunit Tim17, putative, expressed
LOC_Os03g30240	-9.616	x	-9.547	expressed protein
LOC_Os03g30410	4.535	3.816	2.105	expressed protein
LOC_Os03g30420	1.916	x	x	cytochrome P450, putative, expressed
LOC_Os03g30470	2.892	x	x	CHIT4 - Chitinase family protein precursor, expressed
LOC_Os03g30780	1.533	x	x	expressed protein
LOC_Os03g30840	-10.785	x	-10.743	expressed protein
LOC_Os03g30910	x	x	2.224	disease resistance protein RPM1, putative, expressed
LOC_Os03g30950	3.299	x	2.843	acyl-desaturase, chloroplast precursor, putative, expressed
LOC_Os03g31180	1.562	1.548	x	diacylglycerol kinase 1, putative, expressed
LOC_Os03g31280	2.861	x	4.556	expressed protein
LOC_Os03g31690	x	x	-1.847	GCN5-related N-acetyltransferase, putative, expressed
LOC_Os03g31750	x	-2.396	x	pyruvate, phosphate dikinase, chloroplast precursor, putative, expressed
LOC_Os03g32040	x	x	1.532	phenazine biosynthesis protein, putative, expressed
LOC_Os03g32230	x	x	3.583	ZOS3-12 - C2H2 zinc finger protein, expressed
LOC_Os03g32330	9.593	x	8.519	expressed protein
LOC_Os03g32470	x	3.657	-4.358	leucoanthocyanidin dioxygenase, putative, expressed
LOC_Os03g32490	x	x	-1.69	DUF1230 domain containing protein, expressed
LOC_Os03g32526	5.532	x	3.656	tRNA-splicing endonuclease positive effector-related, putative, expressed
LOC_Os03g32560	7.196	x	8	retrotransposon protein, putative, unclassified, expressed
LOC_Os03g32620	1.524	x	x	pentatricopeptide, putative, expressed
LOC_Os03g33090	-3.408	x	-3.555	DUF260 domain containing protein, putative, expressed
LOC_Os03g33550	5.499	x	6.527	hypothetical protein
LOC_Os03g33570	-9.094	x	-8.859	calcineurin B-like protein 8, putative, expressed
LOC_Os03g35950	-6.798	x	-6.669	expressed protein
LOC_Os03g36110	4.597	x	x	expressed protein
LOC_Os03g36530	-1.878	x	-1.725	FAD-binding and arabino-lactone oxidase domains containing protein, putative, expressed
LOC_Os03g36640	9.326	x	8.525	expressed protein
LOC_Os03g36920	-4.367	x	x	disease resistance protein, putative, expressed
LOC_Os03g37170	6.89	x	5.121	expressed protein
LOC_Os03g37240	6.343	x	7.457	retrotransposon protein, putative, unclassified, expressed
LOC_Os03g37320	1.706	x	x	expressed protein
LOC_Os03g37570	-2.735	x	-3.134	expressed protein
LOC_Os03g37810	-3.627	x	-6.126	expressed protein
LOC_Os03g37840	-2.162	x	x	potassium transporter, putative, expressed
LOC_Os03g37864	-14.335	x	-15.233	expressed protein
LOC_Os03g37878	-12.415	x	-13.648	expressed protein
LOC_Os03g37915	4.546	x	x	expressed protein
LOC_Os03g37950	x	x	1.857	proteasome subunit, putative, expressed
LOC_Os03g37960	2.246	2.263	x	acyl CoA binding protein, putative, expressed
LOC_Os03g38040	-6.468	x	-5.692	expressed protein
LOC_Os03g38350	-5.173	x	-4.068	expressed protein
LOC_Os03g38359	-6.802	x	-7.221	expressed protein
LOC_Os03g38600	-6.246	-5.355	x	secretory carrier-associated membrane protein, putative, expressed
LOC_Os03g38710	-5.522	x	x	protein kinase, putative, expressed
LOC_Os03g38730	-1.541	x	-1.879	peroxisomal membrane protein, putative, expressed
LOC_Os03g38800	-2.184	x	3.491	AAA family ATPase, putative, expressed
LOC_Os03g38804	8.669	x	7.45	expressed protein
LOC_Os03g39110	-2.595	x	x	expressed protein
LOC_Os03g39160	4.207	x	6.049	frigida, putative, expressed
LOC_Os03g39230	2.516	x	3.267	OTU-like cysteine protease family protein, putative, expressed
LOC_Os03g39240	5.285	x	5.033	expressed protein
LOC_Os03g39610	x	-3.168	x	chlorophyll A-B binding protein, putative, expressed
LOC_Os03g39660	x	x	-1.815	expressed protein
LOC_Os03g39700	12.233	x	12.69	expressed protein
LOC_Os03g39860	x	x	-1.932	acyl carrier protein, putative, expressed
LOC_Os03g39890	8.329	x	5.431	retrotransposon, putative, centromere-specific
LOC_Os03g39960	-4.344	x	x	expressed protein
LOC_Os03g40000	x	x	-1.52	expressed protein
LOC_Os03g40040	-6.131	x	-5.729	expressed protein
LOC_Os03g40070	x	1.625	x	transposon protein, putative, unclassified, expressed
LOC_Os03g40090	x	4.118	-6.504	expressed protein
LOC_Os03g40194	x	1.611	-2.336	disease resistance RPP13-like protein 1, putative, expressed
LOC_Os03g40250	-6.597	x	-8.24	Leucine Rich Repeat family protein, expressed
LOC_Os03g40380	7.365	x	7.216	expressed protein
LOC_Os03g40400	2.65	1.55	x	interferon-induced, double-stranded RNA-activated protein kinase, putative, expressed
LOC_Os03g40610	2.52	x	x	cytochrome P450, putative, expressed
LOC_Os03g40720	-8.35	x	-6.897	UDP-glucose 6-dehydrogenase, putative, expressed
LOC_Os03g40780	1.995	x	x	transport protein-related, putative, expressed
LOC_Os03g40800	-10.491	x	-10.316	expressed protein
LOC_Os03g41030	-3.777	x	-2.738	expressed protein
LOC_Os03g41064	-2.38	x	-3.089	natural resistance-associated macrophage protein, putative, expressed
LOC_Os03g41070	-2.838	x	-2.553	metal transporter Nramp2, putative, expressed
LOC_Os03g41080	x	x	-1.633	seed maturation protein PM23, putative, expressed
LOC_Os03g41120	2.004	x	1.527	expressed protein
LOC_Os03g41390	x	1.829	x	ZOS3-15 - C2H2 zinc finger protein, expressed
LOC_Os03g41438	x	x	-1.739	serpin domain containing protein, putative, expressed
LOC_Os03g41662	8.571	x	8.041	expressed protein
LOC_Os03g41675	1.661	x	2.433	expressed protein
LOC_Os03g41890	-7.774	x	-8.137	retrotransposon protein, putative, Ty3-gypsy subclass, expressed
LOC_Os03g41920	-1.676	2.113	-3.533	expressed protein
LOC_Os03g42130	2.098	x	x	gibberellin 20 oxidase 2, putative, expressed
LOC_Os03g42230	x	x	-6.818	B3 DNA binding domain containing protein, expressed
LOC_Os03g42310	-2.266	x	-2.085	expressed protein
LOC_Os03g42600	-2.05	x	-2.761	expressed protein
LOC_Os03g42630	x	x	4.275	No apical meristem protein, putative, expressed
LOC_Os03g42780	-2.271	x	-1.91	zinc finger protein-related, putative, expressed
LOC_Os03g43400	5.829	x	x	OsIAA11 - Auxin-responsive Aux/IAA gene family member, expressed
LOC_Os03g43410	1.899	x	2.561	OsIAA12 - Auxin-responsive Aux/IAA gene family member, expressed
LOC_Os03g43440	3.448	3.22	x	CAMK_KIN1/SNF1/Nim1_like.17 - CAMK includes calcium/calmodulin depedent protein kinases, expressed
LOC_Os03g43540	2.101	x	3.007	expressed protein
LOC_Os03g43710	-4.766	x	-2.638	expressed protein
LOC_Os03g43770	-2.395	x	x	OsFBX97 - F-box domain containing protein, expressed
LOC_Os03g43880	x	4.835	x	PLA IIIA/PLP7, putative, expressed
LOC_Os03g43990	x	x	-1.741	BTBN8 - Bric-a-Brac, Tramtrack, Broad Complex BTB domain with non-phototropic hypocotyl 3 NPH3 and coiled-coil domains, expressed
LOC_Os03g44020	4.55	2.484	6.007	AGC_PVPK_like_kin82y.9 - ACG kinases include homologs to PKA, PKG and PKC, expressed
LOC_Os03g44170	x	x	5.598	glutathione S-transferase, putative, expressed
LOC_Os03g44190	x	1.69	x	expressed protein
LOC_Os03g44260	-5.731	x	-4.898	expressed protein
LOC_Os03g44420	x	1.535	x	tubulin/FtsZ domain containing protein, putative, expressed
LOC_Os03g44440	-5.069	x	-5.026	cyclic nucleotide-gated ion channel, putative, expressed
LOC_Os03g44450	-8.421	x	-8.248	expressed protein
LOC_Os03g44540	x	1.872	x	nuclear transcription factor Y subunit, putative, expressed
LOC_Os03g44636	-2.881	5.511	-4.832	zinc finger, C3HC4 type domain containing protein, expressed
LOC_Os03g44642	-3.092	x	3.865	zinc finger, C3HC4 type domain containing protein, expressed
LOC_Os03g44670	x	-1.738	x	expressed protein
LOC_Os03g44740	-2.428	-1.7	-1.865	cytochrome P450, putative, expressed
LOC_Os03g44880	x	2.028	-1.798	Cupin domain containing protein, expressed
LOC_Os03g45210	5.131	x	x	2-aminoethanethiol dioxygenase, putative, expressed
LOC_Os03g45710	-7.191	x	-6.868	2Fe-2S iron-sulfur cluster binding domain containing protein, expressed
LOC_Os03g45730	x	1.708	x	DNA-binding protein-like, putative, expressed
LOC_Os03g45790	-8.09	x	-9.089	expressed protein
LOC_Os03g45800	x	x	-4.304	OsSAUR14 - Auxin-responsive SAUR gene family member, expressed
LOC_Os03g45920	x	2.688	-2.122	tubulin/FtsZ domain containing protein, putative, expressed
LOC_Os03g46040	x	3.085	x	expressed protein
LOC_Os03g46052	-4.723	x	-5.348	expressed protein
LOC_Os03g46060	x	-3.032	2.471	thaumatin family domain containing protein, expressed
LOC_Os03g46150	4.814	x	x	LTPL72 - Protease inhibitor/seed storage/LTP family protein precursor, expressed
LOC_Os03g46200	-1.814	-1.869	x	acetyltransferase, GNAT family, putative, expressed
LOC_Os03g46250	-1.654	x	x	acetyltransferase, GNAT family, putative, expressed
LOC_Os03g46300	-1.938	-1.697	x	expressed protein
LOC_Os03g46940	x	1.552	-2.065	expressed protein
LOC_Os03g47034	x	x	-1.598	expressed protein
LOC_Os03g47050	-12.658	x	-14.128	expressed protein
LOC_Os03g47070	2.199	x	1.751	RXW8, putative, expressed
LOC_Os03g47160	2.423	x	5.157	expressed protein
LOC_Os03g47169	-6.735	x	-6.962	Peptidase family C50, putative, expressed
LOC_Os03g47210	2.873	x	x	expressed protein
LOC_Os03g47280	x	4.658	x	VQ domain containing protein, putative, expressed
LOC_Os03g47530	x	6.781	x	glycosyl transferase 8 domain containing protein, putative, expressed
LOC_Os03g47650	7.195	x	7.345	ankyrin, putative, expressed
LOC_Os03g47670	9.051	x	8.367	ankyrin repeat family protein, putative, expressed
LOC_Os03g47693	-5.475	x	-5.937	ankyrin repeat family protein, putative, expressed
LOC_Os03g47804	-8.074	x	-7.503	expressed protein
LOC_Os03g48060	-2.023	1.975	-4.628	class I glutamine amidotransferase, putative, expressed
LOC_Os03g48430	2.54	x	1.952	1-aminocyclopropane-1-carboxylate oxidase homolog 4, putative, expressed
LOC_Os03g48904	-4.351	x	-4.046	expressed protein
LOC_Os03g48970	x	1.585	x	nuclear transcription factor Y subunit, putative, expressed
LOC_Os03g49350	x	x	1.939	lipozygenase protein, putative, expressed
LOC_Os03g49430	x	1.941	x	pre-mRNA-splicing factor, putative, expressed
LOC_Os03g49440	x	-2.034	x	phosphatase, putative, expressed
LOC_Os03g49550	x	4.571	-4.672	glucosyltransferase, putative, expressed
LOC_Os03g49600	x	x	-1.669	Os3bglu7 - beta-glucosidase, exo-beta-glucanse, expressed
LOC_Os03g49630	x	x	-1.585	expressed protein
LOC_Os03g49720	x	x	-1.565	PAP fibrillin family domain containing protein, expressed
LOC_Os03g50030	x	x	-2.528	phospholipase A2, putative, expressed
LOC_Os03g50160	2.24	3.323	x	plastocyanin-like domain containing protein, putative, expressed
LOC_Os03g50310	x	-2.616	x	CCT/B-box zinc finger protein, putative, expressed
LOC_Os03g50364	x	x	-4.332	expressed protein
LOC_Os03g50580	-6.343	x	x	expressed protein
LOC_Os03g50710	x	x	4.25	expressed protein
LOC_Os03g50820	x	6.037	x	cytochrome b561, putative, expressed
LOC_Os03g50920	x	x	-5.502	ZF-HD protein dimerisation region containing protein, expressed
LOC_Os03g50960	x	-2.833	x	LTPL118 - Protease inhibitor/seed storage/LTP family protein precursor, expressed
LOC_Os03g51090	4.35	x	4.821	OsFBDUF17 - F-box and DUF domain containing protein, expressed
LOC_Os03g51240	1.966	x	x	glycosyl hydrolases family 17, putative, expressed
LOC_Os03g51350	3.677	x	2.164	expressed protein
LOC_Os03g51390	x	2.311	x	expressed protein
LOC_Os03g51530	-1.554	-2.746	-2.681	expressed protein
[truncated: 4,233 more rows]
