# Supplementary material for: Whole-Genome Sequencing and RNA-Seq Reveal Differences in Genetic Mechanism for Flowering Response between Weedy Rice and Cultivated Rice
Source: Int J Mol Sci. 2022 Jan 30;23(3):1608. doi: 10.3390/ijms23031608 (PMC8836195; doi:10.3390/ijms23031608)
Supplement: Supplementary file 1 [file ijms-23-01608-s001.zip › Table S7.xlsx]

## Sheet: Sheet1
Table S7. Summary table of alternative splicing events between PSRR and Cypress.
AS Events	SD Cypress	LD Cypress	SD PSRR	LD PSRR
A3SS	3209	3375	3314	3393
IR	3282	3443	3386	3499
A5SS	1868	1997	1991	2041
ES	1343	1460	1390	1460
complex	902	1000	969	1008
IR1 + IR2	416	462	434	465
A5SS or A3SS	287	313	311	322
A5SS + A3SS	193	217	225	228
ES1 + ES2	155	176	155	152
IR1 or IR2	132	146	140	136
MXE	52	58	59	58
A5SS + ES + A3SS	20	22	21	22
Total AS	11859	12669	12395	12784
