# Supplementary material for: Whole-Genome Sequencing and RNA-Seq Reveal Differences in Genetic Mechanism for Flowering Response between Weedy Rice and Cultivated Rice
Source: Int J Mol Sci. 2022 Jan 30;23(3):1608. doi: 10.3390/ijms23031608 (PMC8836195; doi:10.3390/ijms23031608)
Supplement: Supplementary file 1 [file ijms-23-01608-s001.zip › Table S8.xlsx]

## Sheet: Sheet1
Table S8. Flowering-related genes with unique SNP and InDels in PSRR-1 after comparing with Cypress.
CHROM	POS	REF	ALT	VARIANT IMPACT	VARIANT EFFECT	LOCUS ID	TRANSCRIPT ID	HGVS (Protein level)	GENE SYMBOL
Chr1	2252968	C	A	MODERATE	missense_variant	LOC_Os01g04870	LOC_Os01g04870.1	p.Val235Leu	UV-DDB2
Chr1	2253101	ATT	A	MODIFIER	intron_variant	LOC_Os01g04870	LOC_Os01g04870.1		UV-DDB2
Chr1	2253490	T	C	LOW	synonymous_variant	LOC_Os01g04870	LOC_Os01g04870.1	p.Thr136Thr	UV-DDB2
Chr1	2255024	CA	C	MODIFIER	5_prime_UTR_variant	LOC_Os01g04870	LOC_Os01g04870.1		UV-DDB2
Chr1	4329260	CAA	C	MODIFIER	3_prime_UTR_variant	LOC_Os01g08700	LOC_Os01g08700.1		GI
Chr1	4330669	CT	C	MODIFIER	3_prime_UTR_variant	LOC_Os01g08700	LOC_Os01g08700.8		GI
Chr1	4330669	CT	C	MODIFIER	intron_variant	LOC_Os01g08700	LOC_Os01g08700.1		GI
Chr1	4330877	G	A	MODIFIER	intron_variant	LOC_Os01g08700	LOC_Os01g08700.1		GI
Chr1	4335704	G	T	MODIFIER	intron_variant	LOC_Os01g08700	LOC_Os01g08700.1		GI
Chr1	4336833	ATT	A	MODIFIER	intron_variant	LOC_Os01g08700	LOC_Os01g08700.1		GI
Chr1	4338342	A	ACGGCGGCGG	MODIFIER	5_prime_UTR_variant	LOC_Os01g08700	LOC_Os01g08700.1		GI
Chr1	5561725	T	G	MODIFIER	intron_variant	LOC_Os01g10504	LOC_Os01g10504.1		OsMADS3
Chr1	5563315	GA	G	MODIFIER	intron_variant	LOC_Os01g10504	LOC_Os01g10504.1		OsMADS3
Chr1	5563338	C	G	MODIFIER	intron_variant	LOC_Os01g10504	LOC_Os01g10504.1		OsMADS3
Chr1	5565250	CA	C	MODIFIER	intron_variant	LOC_Os01g10504	LOC_Os01g10504.1		OsMADS3
Chr1	5565509	T	TGCTA	MODIFIER	intron_variant	LOC_Os01g10504	LOC_Os01g10504.1		OsMADS3
Chr1	5565819	T	TA	MODIFIER	intron_variant	LOC_Os01g10504	LOC_Os01g10504.1		OsMADS3
Chr1	5566027	TG	T	MODIFIER	intron_variant	LOC_Os01g10504	LOC_Os01g10504.1		OsMADS3
Chr1	5567018	T	TGAGA	MODIFIER	intron_variant	LOC_Os01g10504	LOC_Os01g10504.1		OsMADS3
Chr1	5567114	A	AAGAGAGAGAGAGAG	MODIFIER	intron_variant	LOC_Os01g10504	LOC_Os01g10504.1		OsMADS3
Chr1	5567551	A	ATCTC	MODIFIER	intron_variant	LOC_Os01g10504	LOC_Os01g10504.1		OsMADS3
Chr1	5567581	AAGAG	A	MODIFIER	intron_variant	LOC_Os01g10504	LOC_Os01g10504.1		OsMADS3
Chr1	5567769	T	TC	MODIFIER	intron_variant	LOC_Os01g10504	LOC_Os01g10504.1		OsMADS3
Chr1	5567927	CT	C	MODIFIER	intron_variant	LOC_Os01g10504	LOC_Os01g10504.1		OsMADS3
Chr1	5568843	AGAG	A	MODIFIER	5_prime_UTR_variant	LOC_Os01g10504	LOC_Os01g10504.1		OsMADS3
Chr1	5568843	AGAG	A	MODIFIER	non_coding_transcript_variant	LOC_Os01g10504	LOC_Os01g10504.1		OsMADS3
Chr1	6494529	C	CG	MODIFIER	5_prime_UTR_variant	LOC_Os01g11940	LOC_Os01g11940.1		FTL1
Chr1	6495373	T	C	MODIFIER	intron_variant	LOC_Os01g11940	LOC_Os01g11940.1		FTL1
Chr1	6495489	CT	C	MODIFIER	intron_variant	LOC_Os01g11940	LOC_Os01g11940.1		FTL1
Chr1	6496076	GT	G	MODIFIER	intron_variant	LOC_Os01g11940	LOC_Os01g11940.1		FTL1
Chr1	6496784	A	AG	MODIFIER	intron_variant	LOC_Os01g11940	LOC_Os01g11940.1		FTL1
Chr1	7849932	GT	G	MODIFIER	3_prime_UTR_variant	LOC_Os01g14010	LOC_Os01g14010.1		ZOS1-05
Chr1	9321884	G	GA	MODIFIER	intron_variant	LOC_Os01g16414	LOC_Os01g16414.1		ARP6
Chr1	14328889	T	TTC	MODIFIER	3_prime_UTR_variant	LOC_Os01g25370	LOC_Os01g25370.1		ESD4a
Chr1	14328943	ACTCTCGC	A	MODIFIER	3_prime_UTR_variant	LOC_Os01g25370	LOC_Os01g25370.1		ESD4a
Chr1	14329191	G	A	MODIFIER	3_prime_UTR_variant	LOC_Os01g25370	LOC_Os01g25370.1		ESD4a
Chr1	14329422	G	GA	MODIFIER	3_prime_UTR_variant	LOC_Os01g25370	LOC_Os01g25370.2		ESD4a
Chr1	14329422	G	GA	MODIFIER	intron_variant	LOC_Os01g25370	LOC_Os01g25370.1		ESD4a
Chr1	14329749	GA	G	HIGH	frameshift_variant	LOC_Os01g25370	LOC_Os01g25370.2	p.Leu461fs	ESD4a
Chr1	14329749	GA	G	MODIFIER	intron_variant	LOC_Os01g25370	LOC_Os01g25370.1		ESD4a
Chr1	14329924	TC	T	MODIFIER	intron_variant	LOC_Os01g25370	LOC_Os01g25370.1		ESD4a
Chr1	14330152	C	CA	MODIFIER	3_prime_UTR_variant	LOC_Os01g25370	LOC_Os01g25370.3		ESD4a
Chr1	14330152	C	CA	MODIFIER	intron_variant	LOC_Os01g25370	LOC_Os01g25370.1		ESD4a
Chr1	14331460	C	G	MODERATE	missense_variant	LOC_Os01g25370	LOC_Os01g25370.1	p.Glu271Asp	ESD4a
Chr1	14331510	G	C	MODIFIER	intron_variant	LOC_Os01g25370	LOC_Os01g25370.1		ESD4a
Chr1	14331777	CA	C	MODIFIER	intron_variant	LOC_Os01g25370	LOC_Os01g25370.1		ESD4a
Chr1	14332557	ACCT	A	MODERATE	disruptive_inframe_deletion	LOC_Os01g25370	LOC_Os01g25370.1	p.Glu201del	ESD4a
Chr1	14332923	GCGC	G	MODERATE	disruptive_inframe_deletion	LOC_Os01g25370	LOC_Os01g25370.1	p.Gly79del	ESD4a
Chr1	14332935	GCGGCGGCGGAGT	G	MODERATE	disruptive_inframe_deletion	LOC_Os01g25370	LOC_Os01g25370.1	p.Tyr72_Ala76delinsSer	ESD4a
Chr1	14332989	G	GAGGGGA	MODERATE	conservative_inframe_insertion	LOC_Os01g25370	LOC_Os01g25370.1	p.Pro58delinsLeuProSer	ESD4a
Chr1	14333036	GGAT	G	MODERATE	disruptive_inframe_deletion	LOC_Os01g25370	LOC_Os01g25370.1	p.Ser42del	ESD4a
Chr1	14333217	GA	G	MODIFIER	5_prime_UTR_variant	LOC_Os01g25370	LOC_Os01g25370.1		ESD4a
Chr1	21639906	C	T	MODIFIER	intron_variant	LOC_Os01g38530	LOC_Os01g38530.1		ELF3b
Chr1	21639913	C	T	MODIFIER	intron_variant	LOC_Os01g38530	LOC_Os01g38530.1		ELF3b
Chr1	21641820	A	G	MODIFIER	intron_variant	LOC_Os01g38530	LOC_Os01g38530.1		ELF3b
Chr1	21643080	A	AG	MODIFIER	5_prime_UTR_variant	LOC_Os01g38530	LOC_Os01g38530.1		ELF3b
Chr1	28556845	C	T	LOW	splice_region_variant&intron_variant	LOC_Os01g49690	LOC_Os01g49690.1		FYPP3
Chr1	28556999	A	C	MODIFIER	intron_variant	LOC_Os01g49690	LOC_Os01g49690.1		FYPP3
Chr1	28557243	C	CTG	MODIFIER	intron_variant	LOC_Os01g49690	LOC_Os01g49690.1		FYPP3
Chr1	28557847	A	T	MODIFIER	intron_variant	LOC_Os01g49690	LOC_Os01g49690.1		FYPP3
Chr1	28557848	A	G	MODIFIER	intron_variant	LOC_Os01g49690	LOC_Os01g49690.1		FYPP3
Chr1	28558475	T	C	MODIFIER	intron_variant	LOC_Os01g49690	LOC_Os01g49690.1		FYPP3
Chr1	28559161	T	A	LOW	synonymous_variant	LOC_Os01g49690	LOC_Os01g49690.1	p.Ala209Ala	FYPP3
Chr1	28559827	A	G	MODIFIER	intron_variant	LOC_Os01g49690	LOC_Os01g49690.1		FYPP3
Chr1	28560327	A	T	MODIFIER	3_prime_UTR_variant	LOC_Os01g49690	LOC_Os01g49690.1		FYPP3
Chr1	29505953	AG	A	MODIFIER	intron_variant	LOC_Os01g51300	LOC_Os01g51300.1		FVE
Chr1	29506694	A	AT	MODIFIER	3_prime_UTR_variant	LOC_Os01g51300	LOC_Os01g51300.1		FVE
Chr1	30259098	A	G	LOW	synonymous_variant	LOC_Os01g52640	LOC_Os01g52640.3	p.Ser236Ser	SPA2
Chr1	30259734	A	AT	MODIFIER	intron_variant	LOC_Os01g52640	LOC_Os01g52640.3		SPA2
Chr1	30259882	G	A	MODIFIER	intron_variant	LOC_Os01g52640	LOC_Os01g52640.3		SPA2
Chr1	30262562	G	A	MODIFIER	intron_variant	LOC_Os01g52640	LOC_Os01g52640.3		SPA2
Chr1	30262584	T	TG	MODIFIER	intron_variant	LOC_Os01g52640	LOC_Os01g52640.3		SPA2
Chr1	30262882	C	A	MODIFIER	3_prime_UTR_variant	LOC_Os01g52640	LOC_Os01g52640.3		SPA2
Chr1	30263075	AC	A	MODIFIER	3_prime_UTR_variant	LOC_Os01g52640	LOC_Os01g52640.3		SPA2
Chr1	30263088	CGCGTGCCCGGGGCTAGCATAGT	C	MODIFIER	3_prime_UTR_variant	LOC_Os01g52640	LOC_Os01g52640.3		SPA2
Chr1	30263387	T	G	MODIFIER	3_prime_UTR_variant	LOC_Os01g52640	LOC_Os01g52640.3		SPA2
Chr1	30263434	A	T	MODIFIER	3_prime_UTR_variant	LOC_Os01g52640	LOC_Os01g52640.3		SPA2
Chr1	30263456	C	T	MODIFIER	3_prime_UTR_variant	LOC_Os01g52640	LOC_Os01g52640.3		SPA2
Chr1	32657397	T	TCGCCGCGCTGTGTCCGTCCTTGGAGGTGAAGGAGAACCACGCCGGGATCCTCACGTCGTTCTCCTCCAGGAGCTCGGCGTA	MODERATE	conservative_inframe_insertion	LOC_Os01g56610	LOC_Os01g56610.1	p.Ala198_Ser199insTyrAlaGluLeuLeuGluGluAsnAspValArgIleProAlaTrpPheSerPheThrSerLysAspGlyHisSerAlaAla	LFL1
Chr1	32658375	A	C	MODIFIER	5_prime_UTR_variant	LOC_Os01g56610	LOC_Os01g56610.1		LFL1
Chr1	32658376	G	A	MODIFIER	5_prime_UTR_variant	LOC_Os01g56610	LOC_Os01g56610.1		LFL1
Chr1	32658387	TAATG	T	MODIFIER	5_prime_UTR_variant	LOC_Os01g56610	LOC_Os01g56610.1		LFL1
Chr1	32658417	T	C	MODIFIER	5_prime_UTR_variant	LOC_Os01g56610	LOC_Os01g56610.1		LFL1
Chr1	34508486	G	GCTC	MODIFIER	5_prime_UTR_variant	LOC_Os01g59660	LOC_Os01g59660.1		GAMyb
Chr1	34508837	GTTT	G	MODIFIER	intron_variant	LOC_Os01g59660	LOC_Os01g59660.1		GAMyb
Chr1	34509021	TGG	T	MODIFIER	intron_variant	LOC_Os01g59660	LOC_Os01g59660.1		GAMyb
Chr1	34566883	GA	G	MODIFIER	intron_variant	LOC_Os01g59760	LOC_Os01g59760.1		DPBF3
Chr1	34567883	C	A	LOW	synonymous_variant	LOC_Os01g59760	LOC_Os01g59760.1	p.Thr136Thr	DPBF3
Chr1	34567928	T	TCCGCCGCCGCCG	MODERATE	disruptive_inframe_insertion	LOC_Os01g59760	LOC_Os01g59760.1	p.Gly118_Gly121dup	DPBF3
Chr1	34568086	T	TGGCACCGGCACC	MODERATE	conservative_inframe_insertion	LOC_Os01g59760	LOC_Os01g59760.1	p.Ala68_Thr69insGlyAlaGlyAla	DPBF3
Chr1	35756731	TA	T	MODIFIER	3_prime_UTR_variant	LOC_Os01g61810	LOC_Os01g61810.2		NF-YB2
Chr1	35756731	TA	T	MODIFIER	intron_variant	LOC_Os01g61810	LOC_Os01g61810.1		NF-YB2
Chr1	35757792	A	C	MODIFIER	intron_variant	LOC_Os01g61810	LOC_Os01g61810.1		NF-YB2
Chr1	37176534	C	CT	MODIFIER	3_prime_UTR_variant	LOC_Os01g64000	LOC_Os01g64000.1		OsbZIP10
Chr1	37557336	AT	A	MODIFIER	intron_variant	LOC_Os01g64730	LOC_Os01g64730.1		OSE2
Chr1	37557342	T	A	MODIFIER	intron_variant	LOC_Os01g64730	LOC_Os01g64730.1		OSE2
Chr1	37559817	G	GT	MODIFIER	5_prime_UTR_variant	LOC_Os01g64730	LOC_Os01g64730.1		OSE2
Chr1	37560076	C	CG	MODIFIER	5_prime_UTR_variant	LOC_Os01g64730	LOC_Os01g64730.1		OSE2
Chr1	37625994	A	AC	MODIFIER	3_prime_UTR_variant	LOC_Os01g64820	LOC_Os01g64820.1		POLA1
Chr1	37630605	AG	A	MODIFIER	intron_variant	LOC_Os01g64820	LOC_Os01g64820.1		POLA1
Chr1	37630608	TTAGCATGGAACTGCTTTAGCTTATGCTAAAGCCAACAGTAATTAGGGTGAGGTTTTATACTAGTTGG	T	MODIFIER	intron_variant	LOC_Os01g64820	LOC_Os01g64820.1		POLA1
Chr1	37631419	TA	T	MODIFIER	intron_variant	LOC_Os01g64820	LOC_Os01g64820.1		POLA1
Chr1	37634085	GA	G	MODIFIER	intron_variant	LOC_Os01g64820	LOC_Os01g64820.1		POLA1
Chr1	37634522	C	G	MODIFIER	intron_variant	LOC_Os01g64820	LOC_Os01g64820.1		POLA1
Chr1	39494473	C	CAATCGTATCAATT	MODIFIER	intron_variant	LOC_Os01g67970	LOC_Os01g67970.1		ZOS1-20
Chr1	39494849	A	AT	MODIFIER	intron_variant	LOC_Os01g67970	LOC_Os01g67970.1		ZOS1-20
Chr1	39494968	T	A	MODIFIER	intron_variant	LOC_Os01g67970	LOC_Os01g67970.1		ZOS1-20
Chr1	39499967	CATATGTTTGATGT	C	MODIFIER	3_prime_UTR_variant	LOC_Os01g67970	LOC_Os01g67970.1		ZOS1-20
Chr1	39499982	CTGACACCAGCACTTGCTTGCATGGTTAACT	C	MODIFIER	3_prime_UTR_variant	LOC_Os01g67970	LOC_Os01g67970.1		ZOS1-20
Chr1	40344346	T	TGGGG	HIGH	frameshift_variant	LOC_Os01g69850	LOC_Os01g69850.1	p.Pro2fs	OsMADS51
Chr1	40344358	C	G	MODERATE	missense_variant	LOC_Os01g69850	LOC_Os01g69850.1	p.Pro5Arg	OsMADS51
Chr1	40344361	CCCCCCACT	C	HIGH	frameshift_variant	LOC_Os01g69850	LOC_Os01g69850.1	p.Pro7fs	OsMADS51
Chr1	40344664	T	C	MODERATE	missense_variant	LOC_Os01g69850	LOC_Os01g69850.1	p.Val107Ala	OsMADS51
Chr1	40345330	A	G	MODIFIER	intron_variant	LOC_Os01g69850	LOC_Os01g69850.1		OsMADS51
Chr1	40345829	TA	T	MODIFIER	intron_variant	LOC_Os01g69850	LOC_Os01g69850.1		OsMADS51
Chr1	40346099	T	C	MODIFIER	intron_variant	LOC_Os01g69850	LOC_Os01g69850.1		OsMADS51
Chr1	40346683	G	GA	MODIFIER	intron_variant	LOC_Os01g69850	LOC_Os01g69850.1		OsMADS51
Chr1	40347135	ACTC	A	MODIFIER	intron_variant	LOC_Os01g69850	LOC_Os01g69850.1		OsMADS51
Chr1	40347761	C	CA	MODIFIER	intron_variant	LOC_Os01g69850	LOC_Os01g69850.1		OsMADS51
Chr1	40347952	GT	G	MODIFIER	intron_variant	LOC_Os01g69850	LOC_Os01g69850.1		OsMADS51
Chr1	40349681	G	A	MODIFIER	intron_variant	LOC_Os01g69850	LOC_Os01g69850.1		OsMADS51
Chr1	40349809	C	T	MODIFIER	intron_variant	LOC_Os01g69850	LOC_Os01g69850.1		OsMADS51
Chr1	40349885	A	C	MODIFIER	intron_variant	LOC_Os01g69850	LOC_Os01g69850.1		OsMADS51
Chr1	40350540	G	GT	MODIFIER	intron_variant	LOC_Os01g69850	LOC_Os01g69850.1		OsMADS51
Chr1	40350712	C	CT	MODIFIER	intron_variant	LOC_Os01g69850	LOC_Os01g69850.1		OsMADS51
Chr1	40351426	A	G	MODIFIER	intron_variant	LOC_Os01g69850	LOC_Os01g69850.1		OsMADS51
Chr1	40351703	G	A	MODIFIER	intron_variant	LOC_Os01g69850	LOC_Os01g69850.1		OsMADS51
Chr1	40351906	C	G	MODIFIER	intron_variant	LOC_Os01g69850	LOC_Os01g69850.1		OsMADS51
Chr1	40352337	T	C	MODIFIER	intron_variant	LOC_Os01g69850	LOC_Os01g69850.1		OsMADS51
Chr1	40352459	A	G	MODIFIER	intron_variant	LOC_Os01g69850	LOC_Os01g69850.1		OsMADS51
Chr1	40352530	G	T	MODIFIER	intron_variant	LOC_Os01g69850	LOC_Os01g69850.1		OsMADS51
Chr1	40352556	C	A	MODIFIER	intron_variant	LOC_Os01g69850	LOC_Os01g69850.1		OsMADS51
Chr1	40353007	CAAAG	C	MODIFIER	intron_variant	LOC_Os01g69850	LOC_Os01g69850.1		OsMADS51
Chr1	40353133	A	C	MODIFIER	intron_variant	LOC_Os01g69850	LOC_Os01g69850.1		OsMADS51
Chr1	40353445	A	G	MODIFIER	intron_variant	LOC_Os01g69850	LOC_Os01g69850.1		OsMADS51
Chr1	40353763	CTA	C	MODIFIER	intron_variant	LOC_Os01g69850	LOC_Os01g69850.1		OsMADS51
Chr1	40353910	CA	C	MODIFIER	intron_variant	LOC_Os01g69850	LOC_Os01g69850.1		OsMADS51
Chr1	40353957	C	CA	MODIFIER	intron_variant	LOC_Os01g69850	LOC_Os01g69850.1		OsMADS51
Chr1	40356611	TA	T	MODIFIER	intron_variant	LOC_Os01g69850	LOC_Os01g69850.1		OsMADS51
Chr1	40356655	AT	A	MODIFIER	intron_variant	LOC_Os01g69850	LOC_Os01g69850.1		OsMADS51
Chr1	40357650	C	CT	MODIFIER	intron_variant	LOC_Os01g69850	LOC_Os01g69850.1		OsMADS51
Chr1	40357781	C	T	MODIFIER	intron_variant	LOC_Os01g69850	LOC_Os01g69850.1		OsMADS51
Chr1	40357793	T	G	MODIFIER	intron_variant	LOC_Os01g69850	LOC_Os01g69850.1		OsMADS51
Chr1	40358300	AT	A	MODIFIER	intron_variant	LOC_Os01g69850	LOC_Os01g69850.1		OsMADS51
Chr1	40358405	T	G	MODIFIER	intron_variant	LOC_Os01g69850	LOC_Os01g69850.1		OsMADS51
Chr1	40359373	A	AAAAAGTTCTT	MODIFIER	intron_variant	LOC_Os01g69850	LOC_Os01g69850.1		OsMADS51
Chr1	40359965	T	C	MODIFIER	intron_variant	LOC_Os01g69850	LOC_Os01g69850.1		OsMADS51
Chr1	40359999	AG	A	MODIFIER	intron_variant	LOC_Os01g69850	LOC_Os01g69850.1		OsMADS51
Chr1	40360010	CTTTTGTTG	C	MODIFIER	intron_variant	LOC_Os01g69850	LOC_Os01g69850.1		OsMADS51
Chr1	40361795	G	GTT	MODIFIER	intron_variant	LOC_Os01g69850	LOC_Os01g69850.1		OsMADS51
Chr1	40362509	G	GTT	MODIFIER	intron_variant	LOC_Os01g69850	LOC_Os01g69850.1		OsMADS51
Chr1	40362578	G	GTT	MODIFIER	intron_variant	LOC_Os01g69850	LOC_Os01g69850.1		OsMADS51
Chr1	40362809	CAT	C	MODIFIER	intron_variant	LOC_Os01g69850	LOC_Os01g69850.1		OsMADS51
Chr1	40363417	G	GAACTGGGAGATCTCTCTTTTTTTTGAGGGGAC	MODIFIER	intron_variant	LOC_Os01g69850	LOC_Os01g69850.1		OsMADS51
Chr1	40363925	GAGGA	G	HIGH	frameshift_variant	LOC_Os01g69850	LOC_Os01g69850.1	p.Gly217fs	OsMADS51
Chr1	40364009	T	TA	MODIFIER	3_prime_UTR_variant	LOC_Os01g69850	LOC_Os01g69850.1		OsMADS51
Chr1	40364245	T	TGA	MODIFIER	3_prime_UTR_variant	LOC_Os01g69850	LOC_Os01g69850.1		OsMADS51
Chr1	40942298	CAG	C	MODIFIER	3_prime_UTR_variant	LOC_Os01g70730	LOC_Os01g70730.1		FPF1
Chr1	40942709	G	GCC	HIGH	frameshift_variant	LOC_Os01g70730	LOC_Os01g70730.1	p.Ala80fs	FPF1
Chr1	40942710	G	GC	HIGH	frameshift_variant	LOC_Os01g70730	LOC_Os01g70730.1	p.Ala78fs	FPF1
Chr1	40984556	ACGGCGGCGG	A	MODIFIER	5_prime_UTR_variant	LOC_Os01g70810	LOC_Os01g70810.1		OsLD
Chr1	40987295	CT	C	MODIFIER	intron_variant	LOC_Os01g70810	LOC_Os01g70810.1		OsLD
Chr1	40987834	C	T	MODIFIER	intron_variant	LOC_Os01g70810	LOC_Os01g70810.1		OsLD
Chr1	40987835	A	C	MODIFIER	intron_variant	LOC_Os01g70810	LOC_Os01g70810.1		OsLD
Chr1	40988504	TTA	T	MODIFIER	intron_variant	LOC_Os01g70810	LOC_Os01g70810.1		OsLD
Chr1	40988592	C	T	LOW	synonymous_variant	LOC_Os01g70810	LOC_Os01g70810.1	p.Leu433Leu	OsLD
Chr1	40988858	C	CTT	MODIFIER	intron_variant	LOC_Os01g70810	LOC_Os01g70810.1		OsLD
Chr1	40992741	CTT	C	MODIFIER	3_prime_UTR_variant	LOC_Os01g70810	LOC_Os01g70810.1		OsLD
Chr1	41029518	TGGC	T	MODERATE	conservative_inframe_deletion	LOC_Os01g70890	LOC_Os01g70890.1	p.Ala133del	HAP3D
Chr1	41029930	G	GCT	MODIFIER	5_prime_UTR_variant	LOC_Os01g70890	LOC_Os01g70890.1		HAP3D
Chr1	41877042	GT	G	MODIFIER	intron_variant	LOC_Os01g72220	LOC_Os01g72220.1		FY
Chr1	42875022	T	C	MODERATE	missense_variant	LOC_Os01g74020	LOC_Os01g74020.1	p.Thr93Ala	LUX
Chr2	1106597	CAA	C	MODIFIER	3_prime_UTR_variant	LOC_Os02g02880	LOC_Os02g02880.1		FIO1
Chr2	1106650	A	AT	MODIFIER	3_prime_UTR_variant	LOC_Os02g02880	LOC_Os02g02880.1		FIO1
Chr2	1107866	G	A	MODIFIER	intron_variant	LOC_Os02g02880	LOC_Os02g02880.1		FIO1
Chr2	1109531	C	T	MODERATE	missense_variant	LOC_Os02g02880	LOC_Os02g02880.1	p.Arg420His	FIO1
Chr2	2089106	GA	G	MODIFIER	intron_variant	LOC_Os02g04660	LOC_Os02g04660.1		PRMT5
Chr2	2089507	G	GCACACACACACA	MODIFIER	intron_variant	LOC_Os02g04660	LOC_Os02g04660.1		PRMT5
Chr2	2089954	CAAA	C	MODIFIER	intron_variant	LOC_Os02g04660	LOC_Os02g04660.1		PRMT5
Chr2	2091743	GAC	G	MODIFIER	intron_variant	LOC_Os02g04660	LOC_Os02g04660.1		PRMT5
Chr2	2092121	GC	G	MODIFIER	intron_variant	LOC_Os02g04660	LOC_Os02g04660.1		PRMT5
Chr2	2881947	C	CA	MODIFIER	intron_variant	LOC_Os02g05840	LOC_Os02g05840.1		VIL2
Chr2	3833299	TAG	T	MODIFIER	3_prime_UTR_variant	LOC_Os02g07430	LOC_Os02g07430.1		OsMADS29
Chr2	3833364	GTCCAGAACGATGAACAATTGAACAACAC	G	MODIFIER	3_prime_UTR_variant	LOC_Os02g07430	LOC_Os02g07430.1		OsMADS29
Chr2	3833612	C	CCT	MODIFIER	intron_variant	LOC_Os02g07430	LOC_Os02g07430.1		OsMADS29
Chr2	3833615	T	C	MODIFIER	intron_variant	LOC_Os02g07430	LOC_Os02g07430.1		OsMADS29
Chr2	3833620	TTG	T	MODIFIER	intron_variant	LOC_Os02g07430	LOC_Os02g07430.1		OsMADS29
Chr2	3833630	TATGTATTC	T	MODIFIER	intron_variant	LOC_Os02g07430	LOC_Os02g07430.1		OsMADS29
Chr2	3833646	TCAA	T	MODIFIER	intron_variant	LOC_Os02g07430	LOC_Os02g07430.1		OsMADS29
Chr2	3833650	TATG	T	MODIFIER	intron_variant	LOC_Os02g07430	LOC_Os02g07430.1		OsMADS29
Chr2	3833667	C	A	MODIFIER	intron_variant	LOC_Os02g07430	LOC_Os02g07430.1		OsMADS29
Chr2	3834687	AT	A	MODIFIER	intron_variant	LOC_Os02g07430	LOC_Os02g07430.1		OsMADS29
Chr2	3834879	T	C	MODIFIER	intron_variant	LOC_Os02g07430	LOC_Os02g07430.1		OsMADS29
Chr2	3835380	A	T	MODIFIER	intron_variant	LOC_Os02g07430	LOC_Os02g07430.1		OsMADS29
Chr2	3835629	TG	T	MODIFIER	intron_variant	LOC_Os02g07430	LOC_Os02g07430.1		OsMADS29
Chr2	3835640	C	CGG	MODIFIER	intron_variant	LOC_Os02g07430	LOC_Os02g07430.1		OsMADS29
Chr2	3836027	TCA	T	MODIFIER	intron_variant	LOC_Os02g07430	LOC_Os02g07430.1		OsMADS29
Chr2	3836517	C	A	LOW	splice_region_variant&intron_variant	LOC_Os02g07430	LOC_Os02g07430.1		OsMADS29
Chr2	3836788	TGAA	T	LOW	splice_region_variant&intron_variant	LOC_Os02g07430	LOC_Os02g07430.1		OsMADS29
Chr2	3836885	T	C	MODIFIER	intron_variant	LOC_Os02g07430	LOC_Os02g07430.1		OsMADS29
Chr2	3837032	T	A	MODIFIER	intron_variant	LOC_Os02g07430	LOC_Os02g07430.1		OsMADS29
Chr2	3846311	C	CT	MODIFIER	3_prime_UTR_variant	LOC_Os02g07450	LOC_Os02g07450.1		NF-YC2
Chr2	3847615	A	T	MODIFIER	intron_variant	LOC_Os02g07450	LOC_Os02g07450.1		NF-YC2
Chr2	3848362	T	A	MODIFIER	intron_variant	LOC_Os02g07450	LOC_Os02g07450.1		NF-YC2
Chr2	3848498	GA	G	MODIFIER	intron_variant	LOC_Os02g07450	LOC_Os02g07450.1		NF-YC2
Chr2	3848867	G	GA	MODIFIER	intron_variant	LOC_Os02g07450	LOC_Os02g07450.1		NF-YC2
Chr2	3848945	GAA	G	MODIFIER	intron_variant	LOC_Os02g07450	LOC_Os02g07450.1		NF-YC2
Chr2	3850079	G	GGAGA	MODIFIER	5_prime_UTR_variant	LOC_Os02g07450	LOC_Os02g07450.1		NF-YC2
Chr2	5146532	C	A	MODIFIER	intron_variant	LOC_Os02g09920	LOC_Os02g09920.1		PHDfL
Chr2	5146589	CT	C	MODIFIER	intron_variant	LOC_Os02g09920	LOC_Os02g09920.1		PHDfL
Chr2	5147488	T	C	MODIFIER	intron_variant	LOC_Os02g09920	LOC_Os02g09920.1		PHDfL
Chr2	5147524	ATT	A	MODIFIER	intron_variant	LOC_Os02g09920	LOC_Os02g09920.1		PHDfL
Chr2	5148516	A	T	MODERATE	missense_variant	LOC_Os02g09920	LOC_Os02g09920.1	p.Lys492Ile	PHDfL
Chr2	5149109	T	C	MODERATE	missense_variant	LOC_Os02g09920	LOC_Os02g09920.1	p.Cys690Arg	PHDfL
Chr2	5150139	T	A	MODIFIER	intron_variant	LOC_Os02g09920	LOC_Os02g09920.1		PHDfL
Chr2	7098814	GC	G	LOW	splice_region_variant&intron_variant	LOC_Os02g13310	LOC_Os02g13310.1		OsHB1a
Chr2	7099648	G	GA	MODIFIER	intron_variant	LOC_Os02g13310	LOC_Os02g13310.1		OsHB1a
Chr2	7099667	T	C	MODIFIER	intron_variant	LOC_Os02g13310	LOC_Os02g13310.1		OsHB1a
Chr2	7100450	AT	A	MODIFIER	3_prime_UTR_variant	LOC_Os02g13310	LOC_Os02g13310.1		OsHB1a
Chr2	10274250	T	TAAAA	MODIFIER	intron_variant	LOC_Os02g17780	LOC_Os02g17780.1		CPS1
Chr2	10274389	T	C	MODIFIER	intron_variant	LOC_Os02g17780	LOC_Os02g17780.1		CPS1
Chr2	10274762	A	G	MODIFIER	intron_variant	LOC_Os02g17780	LOC_Os02g17780.1		CPS1
Chr2	10275839	T	TA	MODIFIER	intron_variant	LOC_Os02g17780	LOC_Os02g17780.1		CPS1
Chr2	10276847	T	C	LOW	synonymous_variant	LOC_Os02g17780	LOC_Os02g17780.1	p.Ala470Ala	CPS1
Chr2	10277436	T	G	MODIFIER	intron_variant	LOC_Os02g17780	LOC_Os02g17780.1		CPS1
Chr2	10279669	CAAAATTT	C	MODIFIER	intron_variant	LOC_Os02g17780	LOC_Os02g17780.1		CPS1
Chr2	10280025	A	T	MODIFIER	intron_variant	LOC_Os02g17780	LOC_Os02g17780.1		CPS1
Chr2	10280281	T	C	MODIFIER	intron_variant	LOC_Os02g17780	LOC_Os02g17780.1		CPS1
Chr2	10280299	A	ACTACCCTTTTTTTTTC	MODIFIER	intron_variant	LOC_Os02g17780	LOC_Os02g17780.1		CPS1
Chr2	10280442	GT	G	MODIFIER	intron_variant	LOC_Os02g17780	LOC_Os02g17780.1		CPS1
Chr2	10281989	T	TTTAATTCCATAAACATTTTTTTCTAACACGATAAGGTAACTGCTGATATTG	MODIFIER	intron_variant	LOC_Os02g17780	LOC_Os02g17780.1		CPS1
Chr2	10282452	GT	G	MODIFIER	intron_variant	LOC_Os02g17780	LOC_Os02g17780.1		CPS1
Chr2	10282834	A	AC	MODIFIER	intron_variant	LOC_Os02g17780	LOC_Os02g17780.1		CPS1
Chr2	10282856	T	TCGTCACATAACCCAGCGTCACAACCCAGTGGATCAGAATCCTTTGACTATCGTAAAGTCAGAGGAACATCTATCTCTGTCCCCCTCTGTTCAGTGACTATGTATGAACCCAAAGTCCACAAACCAAAAAAAACAAAACTACTTTTTACCCC	MODIFIER	intron_variant	LOC_Os02g17780	LOC_Os02g17780.1		CPS1
Chr2	10282886	T	G	MODIFIER	intron_variant	LOC_Os02g17780	LOC_Os02g17780.1		CPS1
Chr2	10282973	GT	G	MODIFIER	intron_variant	LOC_Os02g17780	LOC_Os02g17780.1		CPS1
Chr2	10283094	CTGCTCACT	C	MODIFIER	intron_variant	LOC_Os02g17780	LOC_Os02g17780.1		CPS1
Chr2	10283104	GGCTATGCAGGTGCAGGA	G	MODIFIER	intron_variant	LOC_Os02g17780	LOC_Os02g17780.1		CPS1
Chr2	11157311	A	AT	MODIFIER	3_prime_UTR_variant	LOC_Os02g19140	LOC_Os02g19140.1		SINAT5
Chr2	11158782	A	AT	MODIFIER	intron_variant	LOC_Os02g19140	LOC_Os02g19140.1		SINAT5
Chr2	11159480	G	A	MODIFIER	intron_variant	LOC_Os02g19140	LOC_Os02g19140.1		SINAT5
Chr2	11160938	CG	C	MODIFIER	5_prime_UTR_variant	LOC_Os02g19140	LOC_Os02g19140.1		SINAT5
Chr2	11161042	A	AGAG	MODIFIER	5_prime_UTR_variant	LOC_Os02g19140	LOC_Os02g19140.1		SINAT5
Chr2	18359778	CA	C	MODIFIER	intron_variant	LOC_Os02g30800	LOC_Os02g30800.1		POLE1
Chr2	18359789	AT	A	MODIFIER	intron_variant	LOC_Os02g30800	LOC_Os02g30800.1		POLE1
Chr2	18360573	G	A	LOW	splice_region_variant&intron_variant	LOC_Os02g30800	LOC_Os02g30800.1		POLE1
Chr2	18364434	TA	T	MODIFIER	intron_variant	LOC_Os02g30800	LOC_Os02g30800.1		POLE1
Chr2	18364601	TTA	T	MODIFIER	intron_variant	LOC_Os02g30800	LOC_Os02g30800.1		POLE1
Chr2	18366875	ATCT	A	MODIFIER	intron_variant	LOC_Os02g30800	LOC_Os02g30800.1		POLE1
Chr2	18367521	G	GT	LOW	splice_region_variant&intron_variant	LOC_Os02g30800	LOC_Os02g30800.1		POLE1
Chr2	18367937	G	GA	MODIFIER	intron_variant	LOC_Os02g30800	LOC_Os02g30800.1		POLE1
Chr2	18369468	TA	T	MODIFIER	intron_variant	LOC_Os02g30800	LOC_Os02g30800.1		POLE1
Chr2	18369470	C	T	MODIFIER	intron_variant	LOC_Os02g30800	LOC_Os02g30800.1		POLE1
Chr2	18370677	TTGGG	T	MODIFIER	intron_variant	LOC_Os02g30800	LOC_Os02g30800.1		POLE1
Chr2	19177324	A	G	MODIFIER	3_prime_UTR_variant	LOC_Os02g32430	LOC_Os02g32430.2		LWD
Chr2	19179428	TGGCGGCGGC	T	MODERATE	conservative_inframe_deletion	LOC_Os02g32430	LOC_Os02g32430.1	p.Ala136_Ala138del	LWD
Chr2	19567950	T	TA	MODIFIER	intron_variant	LOC_Os02g32950	LOC_Os02g32950.1		RCN2
Chr2	19567959	TAA	T	MODIFIER	intron_variant	LOC_Os02g32950	LOC_Os02g32950.1		RCN2
Chr2	19568752	G	A	LOW	synonymous_variant	LOC_Os02g32950	LOC_Os02g32950.1	p.Gly15Gly	RCN2
Chr2	20900113	C	T	MODERATE	missense_variant	LOC_Os02g34850	LOC_Os02g34850.1	p.Arg87Cys	EFS
Chr2	20903136	A	T	MODIFIER	intron_variant	LOC_Os02g34850	LOC_Os02g34850.1		EFS
Chr2	20903677	CT	C	MODIFIER	intron_variant	LOC_Os02g34850	LOC_Os02g34850.1		EFS
Chr2	20903813	A	C	MODIFIER	intron_variant	LOC_Os02g34850	LOC_Os02g34850.1		EFS
Chr2	20904272	C	T	MODIFIER	intron_variant	LOC_Os02g34850	LOC_Os02g34850.1		EFS
Chr2	20906077	G	A	MODIFIER	intron_variant	LOC_Os02g34850	LOC_Os02g34850.1		EFS
Chr2	20906476	A	AT	MODIFIER	intron_variant	LOC_Os02g34850	LOC_Os02g34850.1		EFS
Chr2	20906587	C	CAT	MODIFIER	intron_variant	LOC_Os02g34850	LOC_Os02g34850.1		EFS
Chr2	20907028	T	G	MODIFIER	3_prime_UTR_variant	LOC_Os02g34850	LOC_Os02g34850.1		EFS
Chr2	22294851	CG	C	MODIFIER	5_prime_UTR_variant	LOC_Os02g36924	LOC_Os02g36924.1		OsMADS27
Chr2	22297490	GA	G	MODIFIER	intron_variant	LOC_Os02g36924	LOC_Os02g36924.1		OsMADS27
Chr2	22297699	G	A	MODIFIER	intron_variant	LOC_Os02g36924	LOC_Os02g36924.1		OsMADS27
Chr2	22298160	G	A	MODIFIER	intron_variant	LOC_Os02g36924	LOC_Os02g36924.1		OsMADS27
Chr2	22298932	GTCC	G	MODIFIER	intron_variant	LOC_Os02g36924	LOC_Os02g36924.1		OsMADS27
Chr2	22299544	TAC	T	MODIFIER	intron_variant	LOC_Os02g36924	LOC_Os02g36924.1		OsMADS27
Chr2	22300205	TTAAGA	T	MODIFIER	intron_variant	LOC_Os02g36924	LOC_Os02g36924.1		OsMADS27
Chr2	22333646	TCCG	T	MODIFIER	5_prime_UTR_variant	LOC_Os02g36974	LOC_Os02g36974.3		GF14e
Chr2	22333646	TCCG	T	MODIFIER	intron_variant	LOC_Os02g36974	LOC_Os02g36974.1		GF14e
Chr2	22334245	T	TCCTAAGAAAGACGGC	MODIFIER	5_prime_UTR_variant	LOC_Os02g36974	LOC_Os02g36974.3		GF14e
Chr2	22334245	T	TCCTAAGAAAGACGGC	MODIFIER	intron_variant	LOC_Os02g36974	LOC_Os02g36974.1		GF14e
Chr2	22336605	C	CAACT	MODIFIER	3_prime_UTR_variant	LOC_Os02g36974	LOC_Os02g36974.5		GF14e
Chr2	22336605	C	CAACT	MODIFIER	intron_variant	LOC_Os02g36974	LOC_Os02g36974.1		GF14e
Chr2	22337413	CCA	C	MODIFIER	3_prime_UTR_variant	LOC_Os02g36974	LOC_Os02g36974.1		GF14e
Chr2	24570177	C	A	MODIFIER	intron_variant	LOC_Os02g40510	LOC_Os02g40510.1		TOC1
Chr2	24915864	G	A	MODIFIER	5_prime_UTR_variant	LOC_Os02g41550	LOC_Os02g41550.4		CRY2
Chr2	24916496	T	G	MODERATE	missense_variant	LOC_Os02g41550	LOC_Os02g41550.4	p.Ser25Ala	CRY2
Chr2	24917469	A	T	MODIFIER	intron_variant	LOC_Os02g41550	LOC_Os02g41550.4		CRY2
Chr2	24917641	AG	A	MODIFIER	intron_variant	LOC_Os02g41550	LOC_Os02g41550.4		CRY2
Chr2	24920016	CAT	C	MODIFIER	intron_variant	LOC_Os02g41550	LOC_Os02g41550.4		CRY2
Chr2	24920198	AT	A	MODIFIER	intron_variant	LOC_Os02g41550	LOC_Os02g41550.4		CRY2
Chr2	24922030	GA	G	MODIFIER	3_prime_UTR_variant	LOC_Os02g41550	LOC_Os02g41550.4		CRY2
Chr2	26805407	A	C	LOW	synonymous_variant	LOC_Os02g44310	LOC_Os02g44310.1	p.Gly107Gly	LTPL112
Chr2	26805560	A	G	MODIFIER	3_prime_UTR_variant	LOC_Os02g44310	LOC_Os02g44310.1		LTPL112
Chr2	27372254	G	A	MODIFIER	3_prime_UTR_variant	LOC_Os02g45130	LOC_Os02g45130.1		WNK4
Chr2	27373418	A	C	MODERATE	missense_variant	LOC_Os02g45130	LOC_Os02g45130.1	p.Asp261Glu	WNK4
Chr2	27373418	A	C	MODERATE	missense_variant	LOC_Os02g45130	LOC_Os02g45130.2	p.Asp200Glu	WNK4
Chr2	27373862	A	G	MODIFIER	intron_variant	LOC_Os02g45130	LOC_Os02g45130.1		WNK4
Chr2	27373882	C	G	MODIFIER	intron_variant	LOC_Os02g45130	LOC_Os02g45130.1		WNK4
Chr2	27374053	G	A	MODIFIER	intron_variant	LOC_Os02g45130	LOC_Os02g45130.1		WNK4
Chr2	27374084	A	G	MODIFIER	intron_variant	LOC_Os02g45130	LOC_Os02g45130.1		WNK4
Chr2	27375170	T	G	MODIFIER	intron_variant	LOC_Os02g45130	LOC_Os02g45130.1		WNK4
Chr2	27375255	G	A	MODIFIER	intron_variant	LOC_Os02g45130	LOC_Os02g45130.1		WNK4
Chr2	27375863	GT	G	MODIFIER	intron_variant	LOC_Os02g45130	LOC_Os02g45130.1		WNK4
Chr2	27376110	GAA	G	MODIFIER	intron_variant	LOC_Os02g45130	LOC_Os02g45130.1		WNK4
Chr2	27376317	G	A	MODIFIER	5_prime_UTR_variant	LOC_Os02g45130	LOC_Os02g45130.1		WNK4
Chr2	27488934	A	C	MODIFIER	intron_variant	LOC_Os02g45250	LOC_Os02g45250.1		ROC5
Chr2	27489014	T	A	MODIFIER	intron_variant	LOC_Os02g45250	LOC_Os02g45250.1		ROC5
Chr2	27489363	CT	C	MODIFIER	intron_variant	LOC_Os02g45250	LOC_Os02g45250.1		ROC5
Chr2	27489623	G	GC	MODIFIER	intron_variant	LOC_Os02g45250	LOC_Os02g45250.1		ROC5
Chr2	27490300	C	T	LOW	synonymous_variant	LOC_Os02g45250	LOC_Os02g45250.1	p.Lys569Lys	ROC5
Chr2	27491074	A	C	MODIFIER	intron_variant	LOC_Os02g45250	LOC_Os02g45250.1		ROC5
Chr2	27491444	T	C	MODIFIER	intron_variant	LOC_Os02g45250	LOC_Os02g45250.1		ROC5
Chr2	27492295	A	G	MODIFIER	intron_variant	LOC_Os02g45250	LOC_Os02g45250.1		ROC5
Chr2	27492838	C	G	MODIFIER	intron_variant	LOC_Os02g45250	LOC_Os02g45250.1		ROC5
Chr2	27493441	G	A	LOW	synonymous_variant	LOC_Os02g45250	LOC_Os02g45250.1	p.Arg220Arg	ROC5
Chr2	27494323	G	A	MODIFIER	intron_variant	LOC_Os02g45250	LOC_Os02g45250.1		ROC5
Chr2	27494324	A	T	MODIFIER	intron_variant	LOC_Os02g45250	LOC_Os02g45250.1		ROC5
Chr2	27653048	C	T	LOW	synonymous_variant	LOC_Os02g45450	LOC_Os02g45450.1	p.Ala23Ala	DREB1G
Chr2	27653102	A	G	LOW	synonymous_variant	LOC_Os02g45450	LOC_Os02g45450.1	p.Arg41Arg	DREB1G
Chr2	27653543	T	C	LOW	synonymous_variant	LOC_Os02g45450	LOC_Os02g45450.1	p.Tyr188Tyr	DREB1G
Chr2	27653589	G	T	MODERATE	missense_variant	LOC_Os02g45450	LOC_Os02g45450.1	p.Gly204Cys	DREB1G
Chr2	27653607	A	G	MODERATE	missense_variant	LOC_Os02g45450	LOC_Os02g45450.1	p.Ser210Gly	DREB1G
Chr2	27653810	T	C	MODIFIER	3_prime_UTR_variant	LOC_Os02g45450	LOC_Os02g45450.1		DREB1G
Chr2	27653883	A	C	MODIFIER	3_prime_UTR_variant	LOC_Os02g45450	LOC_Os02g45450.1		DREB1G
Chr2	27653922	A	G	MODIFIER	3_prime_UTR_variant	LOC_Os02g45450	LOC_Os02g45450.1		DREB1G
Chr2	28294165	G	A	MODIFIER	3_prime_UTR_variant	LOC_Os02g46450	LOC_Os02g46450.1		PIE1
Chr2	28294186	C	T	MODIFIER	3_prime_UTR_variant	LOC_Os02g46450	LOC_Os02g46450.1		PIE1
Chr2	28295621	A	G	MODERATE	missense_variant	LOC_Os02g46450	LOC_Os02g46450.1	p.Cys805Arg	PIE1
Chr2	28295815	CA	C	MODIFIER	intron_variant	LOC_Os02g46450	LOC_Os02g46450.1		PIE1
Chr2	28295896	C	CT	MODIFIER	intron_variant	LOC_Os02g46450	LOC_Os02g46450.1		PIE1
Chr2	28295977	T	C	MODIFIER	intron_variant	LOC_Os02g46450	LOC_Os02g46450.1		PIE1
Chr2	28296071	G	A	MODIFIER	intron_variant	LOC_Os02g46450	LOC_Os02g46450.1		PIE1
Chr2	28296081	G	GT	MODIFIER	intron_variant	LOC_Os02g46450	LOC_Os02g46450.1		PIE1
Chr2	28296236	G	A	MODIFIER	intron_variant	LOC_Os02g46450	LOC_Os02g46450.1		PIE1
Chr2	28296259	T	G	MODIFIER	intron_variant	LOC_Os02g46450	LOC_Os02g46450.1		PIE1
Chr2	28296361	GAA	G	MODIFIER	intron_variant	LOC_Os02g46450	LOC_Os02g46450.1		PIE1
Chr2	28297493	CTT	C	MODIFIER	intron_variant	LOC_Os02g46450	LOC_Os02g46450.1		PIE1
Chr2	28297715	G	A	MODIFIER	intron_variant	LOC_Os02g46450	LOC_Os02g46450.1		PIE1
Chr2	28298117	A	C	MODERATE	missense_variant	LOC_Os02g46450	LOC_Os02g46450.1	p.Phe500Leu	PIE1
Chr2	28298316	G	T	MODIFIER	intron_variant	LOC_Os02g46450	LOC_Os02g46450.1		PIE1
Chr2	28298850	A	C	MODERATE	missense_variant	LOC_Os02g46450	LOC_Os02g46450.1	p.Asp336Glu	PIE1
Chr2	28299126	G	A	LOW	synonymous_variant	LOC_Os02g46450	LOC_Os02g46450.1	p.Arg244Arg	PIE1
Chr2	29116854	C	A	MODIFIER	3_prime_UTR_variant	LOC_Os02g47660	LOC_Os02g47660.1		bhlh79
Chr2	29119105	C	A	MODIFIER	5_prime_UTR_variant	LOC_Os02g47660	LOC_Os02g47660.1		bhlh79
Chr2	29238189	AAACG	A	MODIFIER	3_prime_UTR_variant	LOC_Os02g47810	LOC_Os02g47810.1		Dof12
Chr2	29238205	T	C	MODIFIER	3_prime_UTR_variant	LOC_Os02g47810	LOC_Os02g47810.1		Dof12
Chr2	29238662	A	ACGCCGCCGC	MODERATE	conservative_inframe_insertion	LOC_Os02g47810	LOC_Os02g47810.1	p.Gly219_Gly221dup	Dof12
Chr2	29239478	A	G	MODIFIER	intron_variant	LOC_Os02g47810	LOC_Os02g47810.1		Dof12
Chr2	29239735	TC	T	MODIFIER	intron_variant	LOC_Os02g47810	LOC_Os02g47810.1		Dof12
Chr2	29239888	C	A	MODIFIER	intron_variant	LOC_Os02g47810	LOC_Os02g47810.1		Dof12
Chr2	29240344	G	A	MODIFIER	intron_variant	LOC_Os02g47810	LOC_Os02g47810.1		Dof12
Chr2	29240437	T	C	MODIFIER	intron_variant	LOC_Os02g47810	LOC_Os02g47810.1		Dof12
Chr2	29241540	A	G	MODIFIER	5_prime_UTR_variant	LOC_Os02g47810	LOC_Os02g47810.1		Dof12
Chr2	30191589	GT	G	MODIFIER	3_prime_UTR_variant	LOC_Os02g49410	LOC_Os02g49410.1		NF-YB1
Chr2	30191738	T	G	LOW	synonymous_variant	LOC_Os02g49410	LOC_Os02g49410.1	p.Gly183Gly	NF-YB1
Chr2	30192158	T	C	MODERATE	missense_variant	LOC_Os02g49410	LOC_Os02g49410.1	p.Ile43Met	NF-YB1
Chr2	32039119	C	CG	MODIFIER	5_prime_UTR_variant	LOC_Os02g52340	LOC_Os02g52340.1		OsMADS22
Chr2	32040438	C	T	MODIFIER	intron_variant	LOC_Os02g52340	LOC_Os02g52340.1		OsMADS22
Chr2	32041177	A	G	MODIFIER	intron_variant	LOC_Os02g52340	LOC_Os02g52340.1		OsMADS22
Chr2	32041262	C	T	MODIFIER	intron_variant	LOC_Os02g52340	LOC_Os02g52340.1		OsMADS22
Chr2	32041353	T	G	MODIFIER	intron_variant	LOC_Os02g52340	LOC_Os02g52340.1		OsMADS22
Chr2	32041363	A	G	MODIFIER	intron_variant	LOC_Os02g52340	LOC_Os02g52340.1		OsMADS22
Chr2	32042401	T	TA	MODIFIER	intron_variant	LOC_Os02g52340	LOC_Os02g52340.1		OsMADS22
Chr2	32042402	T	A	MODIFIER	intron_variant	LOC_Os02g52340	LOC_Os02g52340.1		OsMADS22
Chr2	32042812	CTG	C	MODIFIER	intron_variant	LOC_Os02g52340	LOC_Os02g52340.1		OsMADS22
Chr2	32043376	C	G	MODIFIER	intron_variant	LOC_Os02g52340	LOC_Os02g52340.1		OsMADS22
Chr2	32043752	C	CGAA	MODERATE	disruptive_inframe_insertion	LOC_Os02g52340	LOC_Os02g52340.1	p.Glu189dup	OsMADS22
Chr2	32044144	C	CT	MODIFIER	intron_variant	LOC_Os02g52340	LOC_Os02g52340.1		OsMADS22
Chr2	32044152	A	T	MODIFIER	intron_variant	LOC_Os02g52340	LOC_Os02g52340.1		OsMADS22
Chr2	32044342	T	G	MODIFIER	intron_variant	LOC_Os02g52340	LOC_Os02g52340.1		OsMADS22
Chr2	32044533	G	GAA	MODIFIER	3_prime_UTR_variant	LOC_Os02g52340	LOC_Os02g52340.1		OsMADS22
Chr2	32278129	G	T	MODIFIER	intron_variant	LOC_Os02g52780	LOC_Os02g52780.1		bZIP23
Chr2	32278328	A	G	MODIFIER	intron_variant	LOC_Os02g52780	LOC_Os02g52780.1		bZIP23
Chr2	32279470	T	C	MODIFIER	intron_variant	LOC_Os02g52780	LOC_Os02g52780.1		bZIP23
Chr2	32279753	T	C	MODIFIER	intron_variant	LOC_Os02g52780	LOC_Os02g52780.1		bZIP23
Chr2	32280092	G	GAA	MODIFIER	intron_variant	LOC_Os02g52780	LOC_Os02g52780.1		bZIP23
Chr2	32280408	G	T	MODIFIER	intron_variant	LOC_Os02g52780	LOC_Os02g52780.1		bZIP23
Chr2	32281327	A	AGCTGCTGCT	MODERATE	conservative_inframe_insertion	LOC_Os02g52780	LOC_Os02g52780.1	p.Gln10_Gln12dup	bZIP23
Chr2	32528672	G	A	MODIFIER	intron_variant	LOC_Os02g53140	LOC_Os02g53140.1		COP1
Chr2	32529818	T	A	MODIFIER	intron_variant	LOC_Os02g53140	LOC_Os02g53140.1		COP1
Chr2	32530680	T	A	MODIFIER	intron_variant	LOC_Os02g53140	LOC_Os02g53140.1		COP1
Chr2	32530728	G	A	LOW	synonymous_variant	LOC_Os02g53140	LOC_Os02g53140.1	p.Ile383Ile	COP1
Chr2	32530828	T	C	MODIFIER	intron_variant	LOC_Os02g53140	LOC_Os02g53140.1		COP1
Chr2	32530873	CAA	C	MODIFIER	intron_variant	LOC_Os02g53140	LOC_Os02g53140.1		COP1
Chr2	32531380	A	G	LOW	synonymous_variant	LOC_Os02g53140	LOC_Os02g53140.1	p.Ser246Ser	COP1
Chr2	32531452	T	A	LOW	synonymous_variant	LOC_Os02g53140	LOC_Os02g53140.1	p.Ser222Ser	COP1
Chr2	32532131	T	C	MODIFIER	intron_variant	LOC_Os02g53140	LOC_Os02g53140.1		COP1
Chr2	32532822	A	AT	MODIFIER	intron_variant	LOC_Os02g53140	LOC_Os02g53140.1		COP1
Chr2	32532968	G	A	MODIFIER	intron_variant	LOC_Os02g53140	LOC_Os02g53140.1		COP1
Chr2	32794981	G	A	MODIFIER	intron_variant	LOC_Os02g53620	LOC_Os02g53620.1		NF-YA5
Chr2	32795041	T	C	MODERATE	missense_variant	LOC_Os02g53620	LOC_Os02g53620.1	p.Lys119Arg	NF-YA5
Chr2	32795055	T	C	LOW	synonymous_variant	LOC_Os02g53620	LOC_Os02g53620.1	p.Arg114Arg	NF-YA5
Chr2	32795334	C	A	MODIFIER	intron_variant	LOC_Os02g53620	LOC_Os02g53620.1		NF-YA5
Chr2	32795636	A	T	MODIFIER	intron_variant	LOC_Os02g53620	LOC_Os02g53620.1		NF-YA5
Chr2	32795711	TA	T	MODIFIER	intron_variant	LOC_Os02g53620	LOC_Os02g53620.1		NF-YA5
Chr2	32796419	T	G	MODIFIER	intron_variant	LOC_Os02g53620	LOC_Os02g53620.1		NF-YA5
Chr2	32796436	C	CTTA	MODIFIER	intron_variant	LOC_Os02g53620	LOC_Os02g53620.1		NF-YA5
Chr2	32796579	C	A	MODIFIER	intron_variant	LOC_Os02g53620	LOC_Os02g53620.1		NF-YA5
Chr2	32797111	C	A	MODIFIER	intron_variant	LOC_Os02g53620	LOC_Os02g53620.1		NF-YA5
Chr2	32797293	G	A	MODIFIER	intron_variant	LOC_Os02g53620	LOC_Os02g53620.1		NF-YA5
Chr2	32797368	G	GA	MODIFIER	intron_variant	LOC_Os02g53620	LOC_Os02g53620.1		NF-YA5
Chr2	32797930	G	A	MODIFIER	intron_variant	LOC_Os02g53620	LOC_Os02g53620.1		NF-YA5
Chr2	32797976	T	G	MODIFIER	intron_variant	LOC_Os02g53620	LOC_Os02g53620.1		NF-YA5
Chr3	1270309	C	A	MODIFIER	3_prime_UTR_variant	LOC_Os03g03070	LOC_Os03g03070.1		OsMADS50
Chr3	1270327	T	C	MODIFIER	3_prime_UTR_variant	LOC_Os03g03070	LOC_Os03g03070.1		OsMADS50
Chr3	1270417	CAT	C	MODIFIER	3_prime_UTR_variant	LOC_Os03g03070	LOC_Os03g03070.1		OsMADS50
Chr3	1271668	G	C	MODERATE	missense_variant	LOC_Os03g03070	LOC_Os03g03070.1	p.Cys2Trp	OsMADS50
Chr3	2833611	T	C	MODERATE	missense_variant	LOC_Os03g05680	LOC_Os03g05680.1	p.Val111Ala	JARID1C
Chr3	2834774	C	T	MODIFIER	intron_variant	LOC_Os03g05680	LOC_Os03g05680.1		JARID1C
Chr3	2834974	A	T	MODIFIER	intron_variant	LOC_Os03g05680	LOC_Os03g05680.1		JARID1C
Chr3	2835590	T	A	MODIFIER	intron_variant	LOC_Os03g05680	LOC_Os03g05680.1		JARID1C
Chr3	2835617	G	A	MODIFIER	intron_variant	LOC_Os03g05680	LOC_Os03g05680.1		JARID1C
Chr3	2835789	C	T	MODIFIER	intron_variant	LOC_Os03g05680	LOC_Os03g05680.1		JARID1C
Chr3	2836009	G	GT	MODIFIER	intron_variant	LOC_Os03g05680	LOC_Os03g05680.1		JARID1C
Chr3	2836089	C	T	MODIFIER	intron_variant	LOC_Os03g05680	LOC_Os03g05680.1		JARID1C
Chr3	2836359	G	GATATAT	MODIFIER	intron_variant	LOC_Os03g05680	LOC_Os03g05680.1		JARID1C
Chr3	2836532	TAA	T	MODIFIER	intron_variant	LOC_Os03g05680	LOC_Os03g05680.1		JARID1C
Chr3	2836983	T	C	MODIFIER	intron_variant	LOC_Os03g05680	LOC_Os03g05680.1		JARID1C
Chr3	2837201	C	T	MODIFIER	3_prime_UTR_variant	LOC_Os03g05680	LOC_Os03g05680.1		JARID1C
Chr3	3738918	T	TCTCCTCCTC	MODIFIER	5_prime_UTR_variant	LOC_Os03g07360	LOC_Os03g07360.1		OsCDF1
Chr3	3739387	A	C	MODIFIER	intron_variant	LOC_Os03g07360	LOC_Os03g07360.1		OsCDF1
Chr3	3739758	GT	G	MODIFIER	intron_variant	LOC_Os03g07360	LOC_Os03g07360.1		OsCDF1
Chr3	3739913	A	G	MODIFIER	intron_variant	LOC_Os03g07360	LOC_Os03g07360.1		OsCDF1
Chr3	3740035	C	T	MODIFIER	intron_variant	LOC_Os03g07360	LOC_Os03g07360.1		OsCDF1
Chr3	3740218	C	T	LOW	synonymous_variant	LOC_Os03g07360	LOC_Os03g07360.1	p.Thr73Thr	OsCDF1
Chr3	3740671	C	T	LOW	synonymous_variant	LOC_Os03g07360	LOC_Os03g07360.1	p.Asp224Asp	OsCDF1
Chr3	3741230	G	A	MODERATE	missense_variant	LOC_Os03g07360	LOC_Os03g07360.1	p.Ala411Thr	OsCDF1
Chr3	4002277	C	T	MODIFIER	3_prime_UTR_variant	LOC_Os03g07880	LOC_Os03g07880.1		NF-YA6
Chr3	4002305	A	AT	MODIFIER	3_prime_UTR_variant	LOC_Os03g07880	LOC_Os03g07880.1		NF-YA6
Chr3	4005279	T	TGAG	MODIFIER	intron_variant	LOC_Os03g07880	LOC_Os03g07880.1		NF-YA6
Chr3	4519672	ACT	A	MODIFIER	3_prime_UTR_variant	LOC_Os03g08754	LOC_Os03g08754.1		MADS47
Chr3	4521001	T	TC	MODIFIER	intron_variant	LOC_Os03g08754	LOC_Os03g08754.1		MADS47
Chr3	4521257	AAGT	A	MODIFIER	intron_variant	LOC_Os03g08754	LOC_Os03g08754.1		MADS47
Chr3	4522139	A	ATC	MODIFIER	intron_variant	LOC_Os03g08754	LOC_Os03g08754.1		MADS47
Chr3	4522289	TAA	T	MODIFIER	intron_variant	LOC_Os03g08754	LOC_Os03g08754.1		MADS47
Chr3	4522474	CT	C	MODIFIER	intron_variant	LOC_Os03g08754	LOC_Os03g08754.1		MADS47
Chr3	4522978	GA	G	MODIFIER	intron_variant	LOC_Os03g08754	LOC_Os03g08754.1		MADS47
Chr3	4523106	G	GAATAATGACGTTAGTTTAATAGTTTATACTTTCCGTTGTTTA	MODIFIER	intron_variant	LOC_Os03g08754	LOC_Os03g08754.1		MADS47
Chr3	4523225	G	GATAT	MODIFIER	intron_variant	LOC_Os03g08754	LOC_Os03g08754.1		MADS47
Chr3	4524229	G	GT	MODIFIER	intron_variant	LOC_Os03g08754	LOC_Os03g08754.1		MADS47
Chr3	4524360	GA	G	MODIFIER	intron_variant	LOC_Os03g08754	LOC_Os03g08754.1		MADS47
Chr3	4524381	T	TTATATATATATATA	MODIFIER	intron_variant	LOC_Os03g08754	LOC_Os03g08754.1		MADS47
Chr3	4524559	G	GA	MODIFIER	intron_variant	LOC_Os03g08754	LOC_Os03g08754.1		MADS47
Chr3	4524562	A	T	MODIFIER	intron_variant	LOC_Os03g08754	LOC_Os03g08754.1		MADS47
Chr3	4862396	T	A	MODERATE	missense_variant	LOC_Os03g09310	LOC_Os03g09310.1	p.Asn511Ile	FRL1
Chr3	4862396	T	A	MODIFIER	3_prime_UTR_variant	LOC_Os03g09310	LOC_Os03g09310.2		FRL1
Chr3	4862834	C	G	MODERATE	missense_variant	LOC_Os03g09310	LOC_Os03g09310.1	p.Arg365Pro	FRL1
Chr3	4862834	C	G	MODIFIER	3_prime_UTR_variant	LOC_Os03g09310	LOC_Os03g09310.2		FRL1
Chr3	4862836	C	T	MODERATE	missense_variant	LOC_Os03g09310	LOC_Os03g09310.1	p.Met364Ile	FRL1
Chr3	4862836	C	T	MODIFIER	3_prime_UTR_variant	LOC_Os03g09310	LOC_Os03g09310.2		FRL1
Chr3	4863795	T	G	MODIFIER	intron_variant	LOC_Os03g09310	LOC_Os03g09310.1		FRL1
Chr3	4863823	A	C	MODIFIER	intron_variant	LOC_Os03g09310	LOC_Os03g09310.1		FRL1
Chr3	4864058	C	T	MODIFIER	intron_variant	LOC_Os03g09310	LOC_Os03g09310.1		FRL1
Chr3	4864179	C	A	MODIFIER	intron_variant	LOC_Os03g09310	LOC_Os03g09310.1		FRL1
Chr3	4864207	A	G	MODIFIER	intron_variant	LOC_Os03g09310	LOC_Os03g09310.1		FRL1
Chr3	4864221	C	T	MODIFIER	intron_variant	LOC_Os03g09310	LOC_Os03g09310.1		FRL1
Chr3	4864245	T	C	MODIFIER	intron_variant	LOC_Os03g09310	LOC_Os03g09310.1		FRL1
Chr3	4864607	A	G	MODIFIER	intron_variant	LOC_Os03g09310	LOC_Os03g09310.1		FRL1
Chr3	4864713	A	C	MODIFIER	intron_variant	LOC_Os03g09310	LOC_Os03g09310.1		FRL1
Chr3	4864714	C	A	MODIFIER	intron_variant	LOC_Os03g09310	LOC_Os03g09310.1		FRL1
Chr3	4865173	A	AATTTTACAAAAGTAGTTCCATTTAGCATC	MODIFIER	intron_variant	LOC_Os03g09310	LOC_Os03g09310.1		FRL1
Chr3	4865291	CATCA	C	MODIFIER	intron_variant	LOC_Os03g09310	LOC_Os03g09310.1		FRL1
Chr3	4865298	T	C	MODIFIER	intron_variant	LOC_Os03g09310	LOC_Os03g09310.1		FRL1
Chr3	4865456	C	T	MODIFIER	intron_variant	LOC_Os03g09310	LOC_Os03g09310.1		FRL1
Chr3	4865498	G	C	MODIFIER	intron_variant	LOC_Os03g09310	LOC_Os03g09310.1		FRL1
Chr3	4865796	T	A	MODIFIER	intron_variant	LOC_Os03g09310	LOC_Os03g09310.1		FRL1
Chr3	4865916	G	T	MODIFIER	intron_variant	LOC_Os03g09310	LOC_Os03g09310.1		FRL1
Chr3	4866484	C	T	LOW	synonymous_variant	LOC_Os03g09310	LOC_Os03g09310.1	p.Gly72Gly	FRL1
Chr3	4866487	G	A	LOW	synonymous_variant	LOC_Os03g09310	LOC_Os03g09310.1	p.Asp71Asp	FRL1
Chr3	5616113	A	C	MODIFIER	3_prime_UTR_variant	LOC_Os03g10940	LOC_Os03g10940.1		CKA2
Chr3	5616487	G	T	LOW	synonymous_variant	LOC_Os03g10940	LOC_Os03g10940.1	p.Thr309Thr	CKA2
Chr3	5617515	G	T	MODIFIER	intron_variant	LOC_Os03g10940	LOC_Os03g10940.1		CKA2
Chr3	5617644	C	T	MODIFIER	intron_variant	LOC_Os03g10940	LOC_Os03g10940.1		CKA2
Chr3	5617959	C	T	MODIFIER	intron_variant	LOC_Os03g10940	LOC_Os03g10940.1		CKA2
Chr3	5618340	A	G	MODIFIER	intron_variant	LOC_Os03g10940	LOC_Os03g10940.1		CKA2
Chr3	5618960	TTCTAATAAG	T	MODIFIER	intron_variant	LOC_Os03g10940	LOC_Os03g10940.1		CKA2
Chr3	5619073	A	G	MODIFIER	intron_variant	LOC_Os03g10940	LOC_Os03g10940.1		CKA2
Chr3	5619883	C	CA	MODIFIER	intron_variant	LOC_Os03g10940	LOC_Os03g10940.1		CKA2
Chr3	6054261	G	T	MODIFIER	intron_variant	LOC_Os03g11614	LOC_Os03g11614.1		OsMADS1
Chr3	6054631	G	A	MODIFIER	intron_variant	LOC_Os03g11614	LOC_Os03g11614.1		OsMADS1
Chr3	6054782	A	T	MODIFIER	intron_variant	LOC_Os03g11614	LOC_Os03g11614.1		OsMADS1
Chr3	6055036	C	T	MODIFIER	intron_variant	LOC_Os03g11614	LOC_Os03g11614.1		OsMADS1
Chr3	6055301	C	CA	MODIFIER	intron_variant	LOC_Os03g11614	LOC_Os03g11614.1		OsMADS1
Chr3	6055919	C	T	MODIFIER	intron_variant	LOC_Os03g11614	LOC_Os03g11614.1		OsMADS1
Chr3	6056220	C	CA	MODIFIER	intron_variant	LOC_Os03g11614	LOC_Os03g11614.1		OsMADS1
Chr3	6057283	A	AG	MODIFIER	intron_variant	LOC_Os03g11614	LOC_Os03g11614.1		OsMADS1
Chr3	6057424	T	C	MODIFIER	intron_variant	LOC_Os03g11614	LOC_Os03g11614.1		OsMADS1
Chr3	6057455	A	G	MODIFIER	intron_variant	LOC_Os03g11614	LOC_Os03g11614.1		OsMADS1
Chr3	6057706	GT	G	MODIFIER	intron_variant	LOC_Os03g11614	LOC_Os03g11614.1		OsMADS1
Chr3	6059362	T	A	MODIFIER	intron_variant	LOC_Os03g11614	LOC_Os03g11614.1		OsMADS1
Chr3	6059667	A	C	MODIFIER	intron_variant	LOC_Os03g11614	LOC_Os03g11614.1		OsMADS1
Chr3	6060392	G	GAA	MODIFIER	intron_variant	LOC_Os03g11614	LOC_Os03g11614.1		OsMADS1
Chr3	6060415	TG	T	MODIFIER	intron_variant	LOC_Os03g11614	LOC_Os03g11614.1		OsMADS1
Chr3	6060874	T	C	MODIFIER	intron_variant	LOC_Os03g11614	LOC_Os03g11614.1		OsMADS1
Chr3	6061051	C	CCGG	MODIFIER	intron_variant	LOC_Os03g11614	LOC_Os03g11614.1		OsMADS1
Chr3	7978533	A	AT	MODIFIER	5_prime_UTR_variant	LOC_Os03g14669	LOC_Os03g14669.2		NF-YC1
Chr3	7978533	A	AT	MODIFIER	intron_variant	LOC_Os03g14669	LOC_Os03g14669.1		NF-YC1
Chr3	7978544	CTA	C	MODIFIER	5_prime_UTR_variant	LOC_Os03g14669	LOC_Os03g14669.2		NF-YC1
Chr3	7978544	CTA	C	MODIFIER	intron_variant	LOC_Os03g14669	LOC_Os03g14669.1		NF-YC1
Chr3	7979211	AT	A	MODIFIER	5_prime_UTR_variant	LOC_Os03g14669	LOC_Os03g14669.1		NF-YC1
Chr3	8097918	C	A	MODERATE	missense_variant	LOC_Os03g14850	LOC_Os03g14850.1	p.Val22Leu	MADS72
Chr3	8098541	CA	C	MODIFIER	5_prime_UTR_variant	LOC_Os03g14850	LOC_Os03g14850.1		MADS72
Chr3	9759516	A	G	MODIFIER	3_prime_UTR_variant	LOC_Os03g17570	LOC_Os03g17570.1		PPR73
Chr3	9759720	A	AT	MODIFIER	3_prime_UTR_variant	LOC_Os03g17570	LOC_Os03g17570.1		PPR73
Chr3	9759819	A	ACT	MODIFIER	3_prime_UTR_variant	LOC_Os03g17570	LOC_Os03g17570.1		PPR73
Chr3	9760056	T	C	MODIFIER	3_prime_UTR_variant	LOC_Os03g17570	LOC_Os03g17570.1		PPR73
Chr3	9760669	A	G	LOW	synonymous_variant	LOC_Os03g17570	LOC_Os03g17570.1	p.Phe728Phe	PPR73
Chr3	9760669	A	G	MODIFIER	3_prime_UTR_variant	LOC_Os03g17570	LOC_Os03g17570.5		PPR73
Chr3	9761770	A	T	LOW	synonymous_variant	LOC_Os03g17570	LOC_Os03g17570.1	p.Thr388Thr	PPR73
Chr3	9762529	G	A	MODIFIER	intron_variant	LOC_Os03g17570	LOC_Os03g17570.1		PPR73
Chr3	9763333	GGATA	G	MODIFIER	intron_variant	LOC_Os03g17570	LOC_Os03g17570.1		PPR73
Chr3	9763502	C	T	MODIFIER	intron_variant	LOC_Os03g17570	LOC_Os03g17570.1		PPR73
Chr3	9763952	A	AAAAAC	MODIFIER	intron_variant	LOC_Os03g17570	LOC_Os03g17570.1		PPR73
Chr3	9765293	G	A	MODIFIER	intron_variant	LOC_Os03g17570	LOC_Os03g17570.1		PPR73
Chr3	9765599	G	A	MODIFIER	intron_variant	LOC_Os03g17570	LOC_Os03g17570.1		PPR73
Chr3	9765797	C	T	MODIFIER	intron_variant	LOC_Os03g17570	LOC_Os03g17570.1		PPR73
Chr3	9766344	T	C	MODIFIER	intron_variant	LOC_Os03g17570	LOC_Os03g17570.1		PPR73
Chr3	9766705	A	G	MODIFIER	intron_variant	LOC_Os03g17570	LOC_Os03g17570.1		PPR73
Chr3	9766945	C	G	MODIFIER	intron_variant	LOC_Os03g17570	LOC_Os03g17570.1		PPR73
Chr3	9767517	T	C	MODERATE	missense_variant	LOC_Os03g17570	LOC_Os03g17570.1	p.Gln68Arg	PPR73
Chr3	9767978	T	G	MODIFIER	5_prime_UTR_variant	LOC_Os03g17570	LOC_Os03g17570.1		PPR73
Chr3	9768633	AGGCGGAAG	A	MODIFIER	5_prime_UTR_variant	LOC_Os03g17570	LOC_Os03g17570.1		PPR73
Chr3	9768676	G	GCGGA	MODIFIER	5_prime_UTR_variant	LOC_Os03g17570	LOC_Os03g17570.1		PPR73
Chr3	9768682	G	GAGGAGGAGGAGGCGA	MODIFIER	5_prime_UTR_variant	LOC_Os03g17570	LOC_Os03g17570.1		PPR73
Chr3	10952218	G	A	MODIFIER	3_prime_UTR_variant	LOC_Os03g19480	LOC_Os03g19480.1		EZ3
Chr3	10952248	G	A	MODIFIER	3_prime_UTR_variant	LOC_Os03g19480	LOC_Os03g19480.1		EZ3
Chr3	10952259	A	G	MODIFIER	3_prime_UTR_variant	LOC_Os03g19480	LOC_Os03g19480.1		EZ3
Chr3	10952272	T	C	MODIFIER	3_prime_UTR_variant	LOC_Os03g19480	LOC_Os03g19480.1		EZ3
Chr3	10954234	G	A	MODIFIER	intron_variant	LOC_Os03g19480	LOC_Os03g19480.1		EZ3
Chr3	10956688	G	GT	MODIFIER	intron_variant	LOC_Os03g19480	LOC_Os03g19480.1		EZ3
Chr3	10957420	T	TA	MODIFIER	intron_variant	LOC_Os03g19480	LOC_Os03g19480.1		EZ3
Chr3	10958136	G	GA	MODIFIER	intron_variant	LOC_Os03g19480	LOC_Os03g19480.1		EZ3
Chr3	10958589	TA	T	MODIFIER	intron_variant	LOC_Os03g19480	LOC_Os03g19480.1		EZ3
Chr3	11021230	A	G	MODERATE	missense_variant	LOC_Os03g19590	LOC_Os03g19590.1	p.Asn300Ser	PHYB/PHYD
Chr3	11026471	AC	A	MODIFIER	intron_variant	LOC_Os03g19590	LOC_Os03g19590.1		PHYB/PHYD
Chr3	11027210	T	C	MODIFIER	intron_variant	LOC_Os03g19590	LOC_Os03g19590.1		PHYB/PHYD
Chr3	11027222	CA	C	MODIFIER	intron_variant	LOC_Os03g19590	LOC_Os03g19590.1		PHYB/PHYD
Chr3	12984931	C	CT	MODIFIER	intron_variant	LOC_Os03g22570	LOC_Os03g22570.1		ABH1
Chr3	14424735	G	T	LOW	synonymous_variant	LOC_Os03g25260	LOC_Os03g25260.1	p.Thr19Thr	SEF1
Chr3	14424797	GT	G	LOW	splice_region_variant&intron_variant	LOC_Os03g25260	LOC_Os03g25260.1		SEF1
Chr3	14424805	T	TC	MODIFIER	intron_variant	LOC_Os03g25260	LOC_Os03g25260.1		SEF1
Chr3	14424867	G	T	MODIFIER	intron_variant	LOC_Os03g25260	LOC_Os03g25260.1		SEF1
Chr3	14424875	T	TC	MODIFIER	intron_variant	LOC_Os03g25260	LOC_Os03g25260.1		SEF1
Chr3	14424876	G	GCTTCGCTTC	MODIFIER	intron_variant	LOC_Os03g25260	LOC_Os03g25260.1		SEF1
Chr3	14424910	ATTG	A	MODIFIER	intron_variant	LOC_Os03g25260	LOC_Os03g25260.1		SEF1
Chr3	14424916	ATTG	A	MODIFIER	intron_variant	LOC_Os03g25260	LOC_Os03g25260.1		SEF1
Chr3	14424926	G	C	MODIFIER	intron_variant	LOC_Os03g25260	LOC_Os03g25260.1		SEF1
Chr3	14424944	A	C	MODIFIER	intron_variant	LOC_Os03g25260	LOC_Os03g25260.1		SEF1
Chr3	14424949	A	T	MODIFIER	intron_variant	LOC_Os03g25260	LOC_Os03g25260.1		SEF1
Chr3	14424958	T	G	MODIFIER	intron_variant	LOC_Os03g25260	LOC_Os03g25260.1		SEF1
Chr3	14425007	T	G	MODIFIER	intron_variant	LOC_Os03g25260	LOC_Os03g25260.1		SEF1
Chr3	14425017	C	T	MODIFIER	intron_variant	LOC_Os03g25260	LOC_Os03g25260.1		SEF1
Chr3	14425022	G	A	MODIFIER	intron_variant	LOC_Os03g25260	LOC_Os03g25260.1		SEF1
Chr3	14425061	G	C	MODIFIER	intron_variant	LOC_Os03g25260	LOC_Os03g25260.1		SEF1
Chr3	14425097	T	C	MODIFIER	intron_variant	LOC_Os03g25260	LOC_Os03g25260.1		SEF1
Chr3	14425108	A	G	MODIFIER	intron_variant	LOC_Os03g25260	LOC_Os03g25260.1		SEF1
Chr3	14425124	G	A	MODIFIER	intron_variant	LOC_Os03g25260	LOC_Os03g25260.1		SEF1
Chr3	14425135	A	G	MODIFIER	intron_variant	LOC_Os03g25260	LOC_Os03g25260.1		SEF1
Chr3	14425139	G	A	MODIFIER	intron_variant	LOC_Os03g25260	LOC_Os03g25260.1		SEF1
Chr3	14425144	A	G	MODIFIER	intron_variant	LOC_Os03g25260	LOC_Os03g25260.1		SEF1
Chr3	14425154	T	G	MODIFIER	intron_variant	LOC_Os03g25260	LOC_Os03g25260.1		SEF1
Chr3	14425173	TA	T	MODIFIER	intron_variant	LOC_Os03g25260	LOC_Os03g25260.1		SEF1
Chr3	14425175	A	C	MODIFIER	intron_variant	LOC_Os03g25260	LOC_Os03g25260.1		SEF1
Chr3	14425193	C	T	MODIFIER	intron_variant	LOC_Os03g25260	LOC_Os03g25260.1		SEF1
Chr3	14425255	CTTT	C	MODIFIER	intron_variant	LOC_Os03g25260	LOC_Os03g25260.1		SEF1
Chr3	14425288	A	T	MODIFIER	intron_variant	LOC_Os03g25260	LOC_Os03g25260.1		SEF1
Chr3	14425332	C	T	MODIFIER	intron_variant	LOC_Os03g25260	LOC_Os03g25260.1		SEF1
Chr3	14425373	C	G	MODIFIER	intron_variant	LOC_Os03g25260	LOC_Os03g25260.1		SEF1
Chr3	14425391	T	G	MODIFIER	intron_variant	LOC_Os03g25260	LOC_Os03g25260.1		SEF1
Chr3	14425413	C	CA	MODIFIER	intron_variant	LOC_Os03g25260	LOC_Os03g25260.1		SEF1
Chr3	14425415	T	A	MODIFIER	intron_variant	LOC_Os03g25260	LOC_Os03g25260.1		SEF1
Chr3	14425417	G	A	MODIFIER	intron_variant	LOC_Os03g25260	LOC_Os03g25260.1		SEF1
Chr3	14425441	T	C	MODIFIER	intron_variant	LOC_Os03g25260	LOC_Os03g25260.1		SEF1
Chr3	14425482	G	A	MODIFIER	intron_variant	LOC_Os03g25260	LOC_Os03g25260.1		SEF1
Chr3	14425489	T	TTA	MODIFIER	intron_variant	LOC_Os03g25260	LOC_Os03g25260.1		SEF1
Chr3	14425513	A	G	MODIFIER	intron_variant	LOC_Os03g25260	LOC_Os03g25260.1		SEF1
Chr3	14425515	G	C	MODIFIER	intron_variant	LOC_Os03g25260	LOC_Os03g25260.1		SEF1
Chr3	14425532	C	T	MODIFIER	intron_variant	LOC_Os03g25260	LOC_Os03g25260.1		SEF1
Chr3	14425536	A	T	MODIFIER	intron_variant	LOC_Os03g25260	LOC_Os03g25260.1		SEF1
Chr3	14425538	T	G	MODIFIER	intron_variant	LOC_Os03g25260	LOC_Os03g25260.1		SEF1
Chr3	14425566	G	A	MODIFIER	intron_variant	LOC_Os03g25260	LOC_Os03g25260.1		SEF1
Chr3	14425706	C	T	MODIFIER	intron_variant	LOC_Os03g25260	LOC_Os03g25260.1		SEF1
Chr3	14425744	T	G	MODIFIER	intron_variant	LOC_Os03g25260	LOC_Os03g25260.1		SEF1
Chr3	14425786	G	T	MODIFIER	intron_variant	LOC_Os03g25260	LOC_Os03g25260.1		SEF1
Chr3	14425810	A	G	MODIFIER	intron_variant	LOC_Os03g25260	LOC_Os03g25260.1		SEF1
Chr3	14425829	GT	G	MODIFIER	intron_variant	LOC_Os03g25260	LOC_Os03g25260.1		SEF1
Chr3	14425847	T	G	MODIFIER	intron_variant	LOC_Os03g25260	LOC_Os03g25260.1		SEF1
Chr3	14426008	T	TAA	MODIFIER	intron_variant	LOC_Os03g25260	LOC_Os03g25260.1		SEF1
Chr3	14426011	C	CAGTT	MODIFIER	intron_variant	LOC_Os03g25260	LOC_Os03g25260.1		SEF1
Chr3	14426017	TTA	T	MODIFIER	intron_variant	LOC_Os03g25260	LOC_Os03g25260.1		SEF1
Chr3	14426073	T	C	MODIFIER	intron_variant	LOC_Os03g25260	LOC_Os03g25260.1		SEF1
Chr3	14426119	T	C	MODIFIER	intron_variant	LOC_Os03g25260	LOC_Os03g25260.1		SEF1
Chr3	14426147	A	G	MODIFIER	intron_variant	LOC_Os03g25260	LOC_Os03g25260.1		SEF1
Chr3	14426151	T	A	MODIFIER	intron_variant	LOC_Os03g25260	LOC_Os03g25260.1		SEF1
Chr3	14426157	G	A	MODIFIER	intron_variant	LOC_Os03g25260	LOC_Os03g25260.1		SEF1
Chr3	14426160	G	T	MODIFIER	intron_variant	LOC_Os03g25260	LOC_Os03g25260.1		SEF1
Chr3	14426168	T	G	MODIFIER	intron_variant	LOC_Os03g25260	LOC_Os03g25260.1		SEF1
Chr3	14426182	A	G	MODIFIER	intron_variant	LOC_Os03g25260	LOC_Os03g25260.1		SEF1
Chr3	14426183	AATGCC	A	MODIFIER	intron_variant	LOC_Os03g25260	LOC_Os03g25260.1		SEF1
Chr3	14426197	T	C	MODIFIER	intron_variant	LOC_Os03g25260	LOC_Os03g25260.1		SEF1
Chr3	14426236	C	CATTATCTCTTTTGTTTATTGCAAACAAATTAATTATCTA	MODIFIER	intron_variant	LOC_Os03g25260	LOC_Os03g25260.1		SEF1
Chr3	14426277	G	A	MODIFIER	intron_variant	LOC_Os03g25260	LOC_Os03g25260.1		SEF1
Chr3	14426293	A	G	MODIFIER	intron_variant	LOC_Os03g25260	LOC_Os03g25260.1		SEF1
Chr3	14426313	C	T	MODIFIER	intron_variant	LOC_Os03g25260	LOC_Os03g25260.1		SEF1
Chr3	14426325	A	C	MODIFIER	intron_variant	LOC_Os03g25260	LOC_Os03g25260.1		SEF1
Chr3	14426389	T	C	MODIFIER	intron_variant	LOC_Os03g25260	LOC_Os03g25260.1		SEF1
Chr3	14426409	T	TA	MODIFIER	intron_variant	LOC_Os03g25260	LOC_Os03g25260.1		SEF1
Chr3	14426423	A	AGATTAGGC	MODIFIER	intron_variant	LOC_Os03g25260	LOC_Os03g25260.1		SEF1
Chr3	14426465	A	G	MODIFIER	intron_variant	LOC_Os03g25260	LOC_Os03g25260.1		SEF1
Chr3	14426518	A	G	MODIFIER	intron_variant	LOC_Os03g25260	LOC_Os03g25260.1		SEF1
Chr3	14426593	ATTT	A	MODIFIER	intron_variant	LOC_Os03g25260	LOC_Os03g25260.1		SEF1
Chr3	14426668	T	C	MODIFIER	intron_variant	LOC_Os03g25260	LOC_Os03g25260.1		SEF1
Chr3	14426720	T	A	MODIFIER	intron_variant	LOC_Os03g25260	LOC_Os03g25260.1		SEF1
Chr3	14426741	A	G	MODIFIER	intron_variant	LOC_Os03g25260	LOC_Os03g25260.1		SEF1
Chr3	14426742	T	C	MODIFIER	intron_variant	LOC_Os03g25260	LOC_Os03g25260.1		SEF1
Chr3	14426750	A	G	MODIFIER	intron_variant	LOC_Os03g25260	LOC_Os03g25260.1		SEF1
Chr3	14426797	G	A	MODIFIER	intron_variant	LOC_Os03g25260	LOC_Os03g25260.1		SEF1
Chr3	14426814	G	T	MODIFIER	intron_variant	LOC_Os03g25260	LOC_Os03g25260.1		SEF1
Chr3	14426850	GCA	G	MODIFIER	intron_variant	LOC_Os03g25260	LOC_Os03g25260.1		SEF1
Chr3	14426853	C	T	MODIFIER	intron_variant	LOC_Os03g25260	LOC_Os03g25260.1		SEF1
Chr3	14426928	T	G	MODIFIER	intron_variant	LOC_Os03g25260	LOC_Os03g25260.1		SEF1
Chr3	14426934	G	T	MODIFIER	intron_variant	LOC_Os03g25260	LOC_Os03g25260.1		SEF1
Chr3	14426976	T	C	MODIFIER	intron_variant	LOC_Os03g25260	LOC_Os03g25260.1		SEF1
Chr3	14427093	G	A	MODIFIER	intron_variant	LOC_Os03g25260	LOC_Os03g25260.1		SEF1
Chr3	14427096	T	C	MODIFIER	intron_variant	LOC_Os03g25260	LOC_Os03g25260.1		SEF1
Chr3	14427102	G	A	MODIFIER	intron_variant	LOC_Os03g25260	LOC_Os03g25260.1		SEF1
Chr3	14427133	C	T	MODIFIER	intron_variant	LOC_Os03g25260	LOC_Os03g25260.1		SEF1
Chr3	14427147	T	C	MODIFIER	intron_variant	LOC_Os03g25260	LOC_Os03g25260.1		SEF1
Chr3	14427158	CCAG	C	MODIFIER	intron_variant	LOC_Os03g25260	LOC_Os03g25260.1		SEF1
Chr3	14427168	A	AAGT	MODIFIER	intron_variant	LOC_Os03g25260	LOC_Os03g25260.1		SEF1
Chr3	14427173	G	A	MODIFIER	intron_variant	LOC_Os03g25260	LOC_Os03g25260.1		SEF1
Chr3	14427198	A	G	MODIFIER	intron_variant	LOC_Os03g25260	LOC_Os03g25260.1		SEF1
Chr3	14427199	A	T	MODIFIER	intron_variant	LOC_Os03g25260	LOC_Os03g25260.1		SEF1
Chr3	14427229	C	A	LOW	splice_region_variant&intron_variant	LOC_Os03g25260	LOC_Os03g25260.1		SEF1
Chr3	14427278	G	A	LOW	synonymous_variant	LOC_Os03g25260	LOC_Os03g25260.1	p.Thr88Thr	SEF1
Chr3	14427343	G	A	LOW	splice_region_variant&intron_variant	LOC_Os03g25260	LOC_Os03g25260.1		SEF1
Chr3	14427355	A	G	MODIFIER	intron_variant	LOC_Os03g25260	LOC_Os03g25260.1		SEF1
Chr3	14427375	C	T	MODIFIER	intron_variant	LOC_Os03g25260	LOC_Os03g25260.1		SEF1
Chr3	14427376	C	G	MODIFIER	intron_variant	LOC_Os03g25260	LOC_Os03g25260.1		SEF1
Chr3	14427383	C	A	MODIFIER	intron_variant	LOC_Os03g25260	LOC_Os03g25260.1		SEF1
Chr3	14427386	G	A	MODIFIER	intron_variant	LOC_Os03g25260	LOC_Os03g25260.1		SEF1
Chr3	14427389	C	CTTT	MODIFIER	intron_variant	LOC_Os03g25260	LOC_Os03g25260.1		SEF1
Chr3	14427390	C	T	MODIFIER	intron_variant	LOC_Os03g25260	LOC_Os03g25260.1		SEF1
Chr3	14427392	A	G	MODIFIER	intron_variant	LOC_Os03g25260	LOC_Os03g25260.1		SEF1
Chr3	14427396	C	CT	MODIFIER	intron_variant	LOC_Os03g25260	LOC_Os03g25260.1		SEF1
Chr3	14427414	C	G	MODIFIER	intron_variant	LOC_Os03g25260	LOC_Os03g25260.1		SEF1
Chr3	14427418	C	T	MODIFIER	intron_variant	LOC_Os03g25260	LOC_Os03g25260.1		SEF1
Chr3	14427419	ACC	A	MODIFIER	intron_variant	LOC_Os03g25260	LOC_Os03g25260.1		SEF1
Chr3	14427421	C	CATGG	MODIFIER	intron_variant	LOC_Os03g25260	LOC_Os03g25260.1		SEF1
Chr3	14427437	G	T	MODIFIER	intron_variant	LOC_Os03g25260	LOC_Os03g25260.1		SEF1
Chr3	14427442	AG	A	MODIFIER	intron_variant	LOC_Os03g25260	LOC_Os03g25260.1		SEF1
Chr3	14427468	C	CTG	MODIFIER	intron_variant	LOC_Os03g25260	LOC_Os03g25260.1		SEF1
Chr3	14427477	C	A	LOW	splice_region_variant&intron_variant	LOC_Os03g25260	LOC_Os03g25260.1		SEF1
Chr3	14427519	C	T	LOW	synonymous_variant	LOC_Os03g25260	LOC_Os03g25260.1	p.Tyr121Tyr	SEF1
Chr3	14427534	T	C	LOW	synonymous_variant	LOC_Os03g25260	LOC_Os03g25260.1	p.Val126Val	SEF1
Chr3	16965199	G	GGAGAGAGAGAGAGAGA	MODIFIER	5_prime_UTR_variant	LOC_Os03g29760	LOC_Os03g29760.1		NF-YA8
Chr3	16965809	GGCTA	G	MODIFIER	intron_variant	LOC_Os03g29760	LOC_Os03g29760.1		NF-YA8
Chr3	16966350	C	T	MODIFIER	intron_variant	LOC_Os03g29760	LOC_Os03g29760.1		NF-YA8
Chr3	16966886	T	TAGG	LOW	splice_region_variant	LOC_Os03g29760	LOC_Os03g29760.1		NF-YA8
Chr3	16966886	T	TAGG	LOW	splice_region_variant&intron_variant	LOC_Os03g29760	LOC_Os03g29760.3		NF-YA8
Chr3	16966886	T	TAGG	MODIFIER	5_prime_UTR_variant	LOC_Os03g29760	LOC_Os03g29760.1		NF-YA8
Chr3	16970000	T	C	LOW	synonymous_variant	LOC_Os03g29760	LOC_Os03g29760.1	p.Arg213Arg	NF-YA8
Chr3	16970000	T	C	LOW	synonymous_variant	LOC_Os03g29760	LOC_Os03g29760.3	p.Arg208Arg	NF-YA8
Chr3	16970042	A	ACAG	MODERATE	conservative_inframe_insertion	LOC_Os03g29760	LOC_Os03g29760.1	p.Gln235dup	NF-YA8
Chr3	16970042	A	ACAG	MODERATE	conservative_inframe_insertion	LOC_Os03g29760	LOC_Os03g29760.3	p.Gln230dup	NF-YA8
Chr3	17086167	G	GTTT	MODIFIER	intron_variant	LOC_Os03g29970	LOC_Os03g29970.1		HAP3I
Chr3	17086746	AC	A	MODIFIER	intron_variant	LOC_Os03g29970	LOC_Os03g29970.1		HAP3I
Chr3	17087267	A	C	MODIFIER	intron_variant	LOC_Os03g29970	LOC_Os03g29970.1		HAP3I
Chr3	17087338	G	A	LOW	splice_region_variant&intron_variant	LOC_Os03g29970	LOC_Os03g29970.1		HAP3I
Chr3	17087358	A	G	LOW	synonymous_variant	LOC_Os03g29970	LOC_Os03g29970.1	p.Glu218Glu	HAP3I
Chr3	24622532	A	AC	MODIFIER	intron_variant	LOC_Os03g43890	LOC_Os03g43890.1		MSI1
Chr3	24625966	C	CATGGAGCAAAATCAGCAAATTAACCTAAACAAAAAGCAACAAA	MODIFIER	intron_variant	LOC_Os03g43890	LOC_Os03g43890.1		MSI1
Chr3	24626743	C	CT	MODIFIER	intron_variant	LOC_Os03g43890	LOC_Os03g43890.1		MSI1
Chr3	24627131	C	CCTTTCTCAAACGCCGCCACCTTCGCCCTCA	MODIFIER	intron_variant	LOC_Os03g43890	LOC_Os03g43890.1		MSI1
Chr3	24627621	A	AAAC	MODIFIER	intron_variant	LOC_Os03g43890	LOC_Os03g43890.1		MSI1
Chr3	24627907	AG	A	MODIFIER	intron_variant	LOC_Os03g43890	LOC_Os03g43890.1		MSI1
Chr3	24629350	C	CCCGCCGCCG	MODIFIER	5_prime_UTR_variant	LOC_Os03g43890	LOC_Os03g43890.1		MSI1
Chr3	25069299	C	CCA	MODIFIER	3_prime_UTR_variant	LOC_Os03g44540	LOC_Os03g44540.1		NF-YA10a
Chr3	25069695	T	TCGCCGC	MODERATE	conservative_inframe_insertion	LOC_Os03g44540	LOC_Os03g44540.1	p.Gly323_Gly324dup	NF-YA10a
Chr3	25069876	C	CGCCGCCGCG	MODERATE	conservative_inframe_insertion	LOC_Os03g44540	LOC_Os03g44540.1	p.Ser264_Gly265insArgGlyGly	NF-YA10a
Chr3	25070144	C	CT	MODIFIER	intron_variant	LOC_Os03g44540	LOC_Os03g44540.1		NF-YA10a
Chr3	25070554	GA	G	MODIFIER	intron_variant	LOC_Os03g44540	LOC_Os03g44540.1		NF-YA10a
Chr3	25071237	C	CA	MODIFIER	intron_variant	LOC_Os03g44540	LOC_Os03g44540.1		NF-YA10a
Chr3	25072767	CG	C	MODIFIER	intron_variant	LOC_Os03g44540	LOC_Os03g44540.1		NF-YA10a
Chr3	25073890	T	TA	MODIFIER	intron_variant	LOC_Os03g44540	LOC_Os03g44540.1		NF-YA10a
Chr3	25074057	A	AAGAGAGAG	MODIFIER	intron_variant	LOC_Os03g44540	LOC_Os03g44540.1		NF-YA10a
Chr3	25074356	TAGCC	T	MODIFIER	5_prime_UTR_variant	LOC_Os03g44540	LOC_Os03g44540.1		NF-YA10a
Chr3	25074605	TC	T	MODIFIER	5_prime_UTR_variant	LOC_Os03g44540	LOC_Os03g44540.1		NF-YA10a
Chr3	25074608	CT	C	MODIFIER	5_prime_UTR_variant	LOC_Os03g44540	LOC_Os03g44540.1		NF-YA10a
Chr3	25074611	T	TGTTTGAGGAAGAG	MODIFIER	5_prime_UTR_variant	LOC_Os03g44540	LOC_Os03g44540.1		NF-YA10a
Chr3	26116821	T	TTTATTTATTTAG	MODIFIER	intron_variant	LOC_Os03g46190	LOC_Os03g46190.2		CDC73
Chr3	27890504	GGA	G	MODIFIER	5_prime_UTR_variant	LOC_Os03g48970	LOC_Os03g48970.1		NF-YA1
Chr3	27890674	CG	C	MODIFIER	5_prime_UTR_variant	LOC_Os03g48970	LOC_Os03g48970.2		NF-YA1
Chr3	27890674	CG	C	MODIFIER	intron_variant	LOC_Os03g48970	LOC_Os03g48970.1		NF-YA1
Chr3	27890677	TGCGG	T	MODIFIER	5_prime_UTR_variant	LOC_Os03g48970	LOC_Os03g48970.2		NF-YA1
Chr3	27890677	TGCGG	T	MODIFIER	intron_variant	LOC_Os03g48970	LOC_Os03g48970.1		NF-YA1
Chr3	27890684	G	C	LOW	5_prime_UTR_premature_start_codon_gain_variant	LOC_Os03g48970	LOC_Os03g48970.2		NF-YA1
Chr3	27890684	G	C	MODIFIER	5_prime_UTR_variant	LOC_Os03g48970	LOC_Os03g48970.2		NF-YA1
Chr3	27890684	G	C	MODIFIER	intron_variant	LOC_Os03g48970	LOC_Os03g48970.1		NF-YA1
Chr3	27890686	G	T	MODIFIER	5_prime_UTR_variant	LOC_Os03g48970	LOC_Os03g48970.2		NF-YA1
Chr3	27890686	G	T	MODIFIER	intron_variant	LOC_Os03g48970	LOC_Os03g48970.1		NF-YA1
Chr3	27890688	CTCTACTGGAT	C	MODIFIER	5_prime_UTR_variant	LOC_Os03g48970	LOC_Os03g48970.2		NF-YA1
Chr3	27890688	CTCTACTGGAT	C	MODIFIER	intron_variant	LOC_Os03g48970	LOC_Os03g48970.1		NF-YA1
Chr3	27890701	TGA	T	MODIFIER	5_prime_UTR_variant	LOC_Os03g48970	LOC_Os03g48970.2		NF-YA1
Chr3	27890701	TGA	T	MODIFIER	intron_variant	LOC_Os03g48970	LOC_Os03g48970.1		NF-YA1
Chr3	27890704	TTG	T	MODIFIER	5_prime_UTR_variant	LOC_Os03g48970	LOC_Os03g48970.2		NF-YA1
Chr3	27890704	TTG	T	MODIFIER	intron_variant	LOC_Os03g48970	LOC_Os03g48970.1		NF-YA1
Chr3	27890708	CG	C	MODIFIER	5_prime_UTR_variant	LOC_Os03g48970	LOC_Os03g48970.2		NF-YA1
Chr3	27890708	CG	C	MODIFIER	intron_variant	LOC_Os03g48970	LOC_Os03g48970.1		NF-YA1
Chr3	27890713	CGGCCAA	C	MODIFIER	5_prime_UTR_variant	LOC_Os03g48970	LOC_Os03g48970.2		NF-YA1
Chr3	27890713	CGGCCAA	C	MODIFIER	intron_variant	LOC_Os03g48970	LOC_Os03g48970.1		NF-YA1
Chr3	27890720	TCAGGATC	T	MODIFIER	5_prime_UTR_variant	LOC_Os03g48970	LOC_Os03g48970.2		NF-YA1
Chr3	27890720	TCAGGATC	T	MODIFIER	intron_variant	LOC_Os03g48970	LOC_Os03g48970.1		NF-YA1
Chr3	27890731	CTGGATCCTGAT	C	MODIFIER	5_prime_UTR_variant	LOC_Os03g48970	LOC_Os03g48970.2		NF-YA1
Chr3	27890731	CTGGATCCTGAT	C	MODIFIER	intron_variant	LOC_Os03g48970	LOC_Os03g48970.1		NF-YA1
Chr3	28513895	A	G	MODERATE	missense_variant	LOC_Os03g49990	LOC_Os03g49990.1	p.His342Arg	SLR1
Chr3	28514812	C	T	MODIFIER	3_prime_UTR_variant	LOC_Os03g49990	LOC_Os03g49990.1		SLR1
Chr3	28514814	C	T	MODIFIER	3_prime_UTR_variant	LOC_Os03g49990	LOC_Os03g49990.1		SLR1
Chr3	28514816	C	T	MODIFIER	3_prime_UTR_variant	LOC_Os03g49990	LOC_Os03g49990.1		SLR1
Chr3	28514825	CT	C	MODIFIER	3_prime_UTR_variant	LOC_Os03g49990	LOC_Os03g49990.1		SLR1
Chr3	29171021	G	A	MODIFIER	intron_variant	LOC_Os03g51030	LOC_Os03g51030.1		PHYA
Chr3	30216290	TTA	T	MODIFIER	intron_variant	LOC_Os03g52700	LOC_Os03g52700.1		HOS1
Chr3	30216386	T	A	MODIFIER	intron_variant	LOC_Os03g52700	LOC_Os03g52700.1		HOS1
Chr3	30216995	C	T	MODERATE	missense_variant	LOC_Os03g52700	LOC_Os03g52700.1	p.Gly729Asp	HOS1
Chr3	30217351	G	GA	MODIFIER	intron_variant	LOC_Os03g52700	LOC_Os03g52700.1		HOS1
Chr3	30217791	GA	G	MODIFIER	intron_variant	LOC_Os03g52700	LOC_Os03g52700.1		HOS1
Chr3	30218352	ATC	A	MODIFIER	intron_variant	LOC_Os03g52700	LOC_Os03g52700.1		HOS1
Chr3	30221681	G	GA	MODIFIER	intron_variant	LOC_Os03g52700	LOC_Os03g52700.1		HOS1
Chr3	30221970	C	CAT	MODIFIER	intron_variant	LOC_Os03g52700	LOC_Os03g52700.1		HOS1
Chr3	30222895	T	TA	MODIFIER	intron_variant	LOC_Os03g52700	LOC_Os03g52700.1		HOS1
Chr3	31004915	CCCATTT	C	MODIFIER	5_prime_UTR_variant	LOC_Os03g54084	LOC_Os03g54084.1		PHYC
Chr3	31004922	GGT	G	MODIFIER	5_prime_UTR_variant	LOC_Os03g54084	LOC_Os03g54084.1		PHYC
Chr3	31006150	T	C	LOW	synonymous_variant	LOC_Os03g54084	LOC_Os03g54084.1	p.Phe376Phe	PHYC
Chr3	31007886	A	T	LOW	synonymous_variant	LOC_Os03g54084	LOC_Os03g54084.1	p.Arg920Arg	PHYC
Chr3	31008138	A	G	MODIFIER	intron_variant	LOC_Os03g54084	LOC_Os03g54084.1		PHYC
Chr3	31008354	C	CAAG	MODIFIER	intron_variant	LOC_Os03g54084	LOC_Os03g54084.1		PHYC
Chr3	31008593	T	C	MODERATE	missense_variant	LOC_Os03g54084	LOC_Os03g54084.1	p.Met1025Thr	PHYC
Chr3	31008747	A	G	MODIFIER	intron_variant	LOC_Os03g54084	LOC_Os03g54084.1		PHYC
Chr3	31008889	C	T	MODIFIER	intron_variant	LOC_Os03g54084	LOC_Os03g54084.1		PHYC
Chr3	31008985	G	C	MODIFIER	intron_variant	LOC_Os03g54084	LOC_Os03g54084.1		PHYC
Chr3	31009402	T	G	MODERATE	missense_variant	LOC_Os03g54084	LOC_Os03g54084.1	p.Ser1109Ala	PHYC
Chr3	31009648	T	G	MODIFIER	3_prime_UTR_variant	LOC_Os03g54084	LOC_Os03g54084.1		PHYC
Chr3	31031313	T	C	MODIFIER	3_prime_UTR_variant	LOC_Os03g54160	LOC_Os03g54160.1		OsMADS14
Chr3	31032249	A	G	MODIFIER	intron_variant	LOC_Os03g54160	LOC_Os03g54160.1		OsMADS14
Chr3	31033330	C	A	LOW	splice_region_variant&intron_variant	LOC_Os03g54160	LOC_Os03g54160.1		OsMADS14
Chr3	31034403	C	A	MODIFIER	intron_variant	LOC_Os03g54160	LOC_Os03g54160.1		OsMADS14
Chr3	31034510	CT	C	MODIFIER	intron_variant	LOC_Os03g54160	LOC_Os03g54160.1		OsMADS14
Chr3	31034613	GT	G	MODIFIER	intron_variant	LOC_Os03g54160	LOC_Os03g54160.1		OsMADS14
Chr3	31034646	T	TCG	MODIFIER	intron_variant	LOC_Os03g54160	LOC_Os03g54160.1		OsMADS14
Chr3	31034648	GGC	G	MODIFIER	intron_variant	LOC_Os03g54160	LOC_Os03g54160.1		OsMADS14
Chr3	31034668	TC	T	MODIFIER	intron_variant	LOC_Os03g54160	LOC_Os03g54160.1		OsMADS14
Chr3	31034683	TC	T	MODIFIER	intron_variant	LOC_Os03g54160	LOC_Os03g54160.1		OsMADS14
Chr3	31034685	A	T	MODIFIER	intron_variant	LOC_Os03g54160	LOC_Os03g54160.1		OsMADS14
Chr3	31034690	T	TC	MODIFIER	intron_variant	LOC_Os03g54160	LOC_Os03g54160.1		OsMADS14
Chr3	31034695	C	T	MODIFIER	intron_variant	LOC_Os03g54160	LOC_Os03g54160.1		OsMADS14
Chr3	31034732	G	T	MODIFIER	intron_variant	LOC_Os03g54160	LOC_Os03g54160.1		OsMADS14
Chr3	31035109	A	AT	MODIFIER	intron_variant	LOC_Os03g54160	LOC_Os03g54160.1		OsMADS14
Chr3	31035675	G	GA	MODIFIER	intron_variant	LOC_Os03g54160	LOC_Os03g54160.1		OsMADS14
Chr3	31036568	A	AAAG	MODIFIER	intron_variant	LOC_Os03g54160	LOC_Os03g54160.1		OsMADS14
Chr3	31036839	C	CCCCA	MODIFIER	intron_variant	LOC_Os03g54160	LOC_Os03g54160.1		OsMADS14
Chr3	31037054	C	T	MODIFIER	intron_variant	LOC_Os03g54160	LOC_Os03g54160.1		OsMADS14
Chr3	31037076	GA	G	MODIFIER	intron_variant	LOC_Os03g54160	LOC_Os03g54160.1		OsMADS14
Chr3	31037487	G	GA	MODIFIER	intron_variant	LOC_Os03g54160	LOC_Os03g54160.1		OsMADS14
Chr3	31038911	C	A	MODIFIER	intron_variant	LOC_Os03g54160	LOC_Os03g54160.1		OsMADS14
Chr3	31038912	G	T	MODIFIER	intron_variant	LOC_Os03g54160	LOC_Os03g54160.1		OsMADS14
Chr3	31039124	G	GA	MODIFIER	intron_variant	LOC_Os03g54160	LOC_Os03g54160.1		OsMADS14
Chr3	31039556	A	T	MODIFIER	intron_variant	LOC_Os03g54160	LOC_Os03g54160.1		OsMADS14
Chr3	31039697	T	A	MODIFIER	intron_variant	LOC_Os03g54160	LOC_Os03g54160.1		OsMADS14
Chr3	31040245	G	A	MODIFIER	intron_variant	LOC_Os03g54160	LOC_Os03g54160.1		OsMADS14
Chr3	31040514	CCAT	C	MODIFIER	intron_variant	LOC_Os03g54160	LOC_Os03g54160.1		OsMADS14
Chr3	31040641	CA	C	MODIFIER	intron_variant	LOC_Os03g54160	LOC_Os03g54160.1		OsMADS14
Chr3	31041298	CCT	C	MODIFIER	5_prime_UTR_variant	LOC_Os03g54160	LOC_Os03g54160.1		OsMADS14
Chr3	31041309	CCTCCCT	C	MODIFIER	5_prime_UTR_variant	LOC_Os03g54160	LOC_Os03g54160.1		OsMADS14
Chr3	31511704	T	G	MODIFIER	intron_variant	LOC_Os03g55389	LOC_Os03g55389.1		CKA1
Chr3	31512562	T	TA	MODIFIER	intron_variant	LOC_Os03g55389	LOC_Os03g55389.1		CKA1
Chr3	31512829	TG	T	MODIFIER	intron_variant	LOC_Os03g55389	LOC_Os03g55389.1		CKA1
Chr3	31513215	T	C	MODIFIER	intron_variant	LOC_Os03g55389	LOC_Os03g55389.1		CKA1
Chr3	31567400	G	A	MODIFIER	intron_variant	LOC_Os03g55490	LOC_Os03g55490.1		CK2alphaCp
Chr3	31569285	T	TA	MODIFIER	intron_variant	LOC_Os03g55490	LOC_Os03g55490.1		CK2alphaCp
Chr3	31569292	ACAGAAC	A	MODIFIER	intron_variant	LOC_Os03g55490	LOC_Os03g55490.1		CK2alphaCp
Chr3	31570148	T	C	MODIFIER	intron_variant	LOC_Os03g55490	LOC_Os03g55490.1		CK2alphaCp
Chr3	31570418	T	TC	MODIFIER	3_prime_UTR_variant	LOC_Os03g55490	LOC_Os03g55490.1		CK2alphaCp
Chr3	32676651	GT	G	MODIFIER	intron_variant	LOC_Os03g57290	LOC_Os03g57290.1		CUL4B
Chr3	32676654	T	A	MODIFIER	intron_variant	LOC_Os03g57290	LOC_Os03g57290.1		CUL4B
Chr3	32676787	T	C	MODIFIER	intron_variant	LOC_Os03g57290	LOC_Os03g57290.1		CUL4B
Chr3	35893052	CTT	C	MODIFIER	intron_variant	LOC_Os03g63530	LOC_Os03g63530.1		NF-YC10
Chr4	4275489	AT	A	MODIFIER	intron_variant	LOC_Os04g08034	LOC_Os04g08034.1		EMF
Chr4	4279649	C	T	MODIFIER	intron_variant	LOC_Os04g08034	LOC_Os04g08034.1		EMF
Chr4	4282011	T	C	MODIFIER	intron_variant	LOC_Os04g08034	LOC_Os04g08034.1		EMF
Chr4	4282023	C	CT	MODIFIER	intron_variant	LOC_Os04g08034	LOC_Os04g08034.1		EMF
Chr4	4284661	G	A	MODIFIER	intron_variant	LOC_Os04g08034	LOC_Os04g08034.1		EMF
Chr4	4288494	T	A	MODIFIER	intron_variant	LOC_Os04g08034	LOC_Os04g08034.1		EMF
Chr4	4289430	CT	C	MODIFIER	intron_variant	LOC_Os04g08034	LOC_Os04g08034.1		EMF
Chr4	21258349	A	AGCTC	MODIFIER	5_prime_UTR_variant	LOC_Os04g34976	LOC_Os04g34976.2		SDG26
Chr4	21258865	G	GA	MODIFIER	intron_variant	LOC_Os04g34976	LOC_Os04g34976.2		SDG26
Chr4	21259558	CCCCCGT	C	MODIFIER	intron_variant	LOC_Os04g34976	LOC_Os04g34976.2		SDG26
Chr4	23040297	T	TTCTC	MODIFIER	5_prime_UTR_variant	LOC_Os04g38770	LOC_Os04g38770.1		MADS61
Chr4	23105460	G	GA	MODIFIER	intron_variant	LOC_Os04g38870	LOC_Os04g38870.1		GF14b
Chr4	23105875	A	AT	MODIFIER	intron_variant	LOC_Os04g38870	LOC_Os04g38870.1		GF14b
Chr4	24834540	G	GC	MODIFIER	5_prime_UTR_variant	LOC_Os04g41910	LOC_Os04g41910.1		ELF9
Chr4	24834888	G	T	MODIFIER	intron_variant	LOC_Os04g41910	LOC_Os04g41910.1		ELF9
Chr4	24835576	C	T	LOW	synonymous_variant	LOC_Os04g41910	LOC_Os04g41910.1	p.Phe77Phe	ELF9
Chr4	24837453	A	AT	MODIFIER	intron_variant	LOC_Os04g41910	LOC_Os04g41910.1		ELF9
Chr4	24838487	T	C	MODIFIER	intron_variant	LOC_Os04g41910	LOC_Os04g41910.1		ELF9
Chr4	24839676	CT	C	MODIFIER	3_prime_UTR_variant	LOC_Os04g41910	LOC_Os04g41910.1		ELF9
Chr4	24839755	T	TG	MODIFIER	3_prime_UTR_variant	LOC_Os04g41910	LOC_Os04g41910.1		ELF9
Chr4	24891082	C	G	LOW	synonymous_variant	LOC_Os04g42020	LOC_Os04g42020.1	p.Ala294Ala	COL5
Chr4	28067348	G	A	MODIFIER	3_prime_UTR_variant	LOC_Os04g47270	LOC_Os04g47270.1		LDL3
Chr4	28068626	TA	T	MODIFIER	intron_variant	LOC_Os04g47270	LOC_Os04g47270.1		LDL3
Chr4	30182639	T	A	MODIFIER	3_prime_UTR_variant	LOC_Os04g51000	LOC_Os04g51000.1		FL
Chr4	30183743	T	G	MODIFIER	intron_variant	LOC_Os04g51000	LOC_Os04g51000.1		FL
Chr4	30183815	T	G	MODIFIER	intron_variant	LOC_Os04g51000	LOC_Os04g51000.1		FL
Chr4	30183947	A	T	MODIFIER	intron_variant	LOC_Os04g51000	LOC_Os04g51000.1		FL
Chr4	30183956	TG	T	MODIFIER	intron_variant	LOC_Os04g51000	LOC_Os04g51000.1		FL
Chr4	30183964	T	C	MODIFIER	intron_variant	LOC_Os04g51000	LOC_Os04g51000.1		FL
Chr4	30183997	A	G	MODIFIER	intron_variant	LOC_Os04g51000	LOC_Os04g51000.1		FL
Chr4	30184219	C	A	MODIFIER	intron_variant	LOC_Os04g51000	LOC_Os04g51000.1		FL
Chr4	30184295	C	CTAGTA	MODIFIER	intron_variant	LOC_Os04g51000	LOC_Os04g51000.1		FL
Chr4	30184886	C	A	LOW	synonymous_variant	LOC_Os04g51000	LOC_Os04g51000.1	p.Val226Val	FL
Chr4	30184892	A	C	LOW	synonymous_variant	LOC_Os04g51000	LOC_Os04g51000.1	p.Pro224Pro	FL
Chr4	30184979	G	A	LOW	synonymous_variant	LOC_Os04g51000	LOC_Os04g51000.1	p.Asp195Asp	FL
Chr4	30185069	C	T	LOW	synonymous_variant	LOC_Os04g51000	LOC_Os04g51000.1	p.Ala165Ala	FL
Chr4	30185147	G	C	MODERATE	missense_variant	LOC_Os04g51000	LOC_Os04g51000.1	p.Asp139Glu	FL
Chr4	30185252	T	C	MODIFIER	intron_variant	LOC_Os04g51000	LOC_Os04g51000.1		FL
Chr4	33071687	G	GCCACACCCACAC	MODIFIER	5_prime_UTR_variant	LOC_Os04g55560	LOC_Os04g55560.2		AP2
Chr4	33071847	G	GCTCTCTCTCTCTCTCTCTCTCTCTCTCTGT	MODIFIER	5_prime_UTR_variant	LOC_Os04g55560	LOC_Os04g55560.2		AP2
Chr4	33074772	TC	T	MODIFIER	3_prime_UTR_variant	LOC_Os04g55560	LOC_Os04g55560.2		AP2
Chr4	33074775	TC	T	MODIFIER	3_prime_UTR_variant	LOC_Os04g55560	LOC_Os04g55560.2		AP2
Chr4	33075124	T	C	MODIFIER	3_prime_UTR_variant	LOC_Os04g55560	LOC_Os04g55560.2		AP2
Chr4	33873771	C	CA	MODIFIER	intron_variant	LOC_Os04g56800	LOC_Os04g56800.1		PIN1OS
Chr4	33874490	AT	A	MODIFIER	intron_variant	LOC_Os04g56800	LOC_Os04g56800.1		PIN1OS
Chr4	33874497	GC	G	MODIFIER	intron_variant	LOC_Os04g56800	LOC_Os04g56800.1		PIN1OS
Chr4	35347448	G	A	MODIFIER	intron_variant	LOC_Os04g59460	LOC_Os04g59460.1		DCAF1
Chr4	35347465	A	C	LOW	splice_region_variant&intron_variant	LOC_Os04g59460	LOC_Os04g59460.1		DCAF1
Chr4	35347471	C	G	HIGH	splice_donor_variant&intron_variant	LOC_Os04g59460	LOC_Os04g59460.1		DCAF1
Chr4	35347472	C	G	LOW	splice_region_variant&synonymous_variant	LOC_Os04g59460	LOC_Os04g59460.1	p.Arg1803Arg	DCAF1
Chr4	35348733	G	A	LOW	synonymous_variant	LOC_Os04g59460	LOC_Os04g59460.1	p.Ala1605Ala	DCAF1
Chr4	35350870	T	TAA	MODIFIER	intron_variant	LOC_Os04g59460	LOC_Os04g59460.1		DCAF1
Chr4	35352751	T	A	LOW	synonymous_variant	LOC_Os04g59460	LOC_Os04g59460.1	p.Gly580Gly	DCAF1
Chr4	35352994	TGA	T	MODIFIER	intron_variant	LOC_Os04g59460	LOC_Os04g59460.1		DCAF1
Chr4	35354475	A	G	MODIFIER	intron_variant	LOC_Os04g59460	LOC_Os04g59460.1		DCAF1
Chr4	35354706	A	ATGTAG	MODIFIER	intron_variant	LOC_Os04g59460	LOC_Os04g59460.1		DCAF1
Chr4	35355268	A	AT	MODIFIER	intron_variant	LOC_Os04g59460	LOC_Os04g59460.1		DCAF1
Chr4	35355270	A	AAT	MODIFIER	intron_variant	LOC_Os04g59460	LOC_Os04g59460.1		DCAF1
Chr5	1156233	GAA	G	MODIFIER	3_prime_UTR_variant	LOC_Os05g03040	LOC_Os05g03040.1		TOE1
Chr5	1156453	G	C	LOW	synonymous_variant	LOC_Os05g03040	LOC_Os05g03040.1	p.Ser462Ser	TOE1
Chr5	1156453	G	C	MODIFIER	3_prime_UTR_variant	LOC_Os05g03040	LOC_Os05g03040.2		TOE1
Chr5	1158620	GGA	G	MODIFIER	intron_variant	LOC_Os05g03040	LOC_Os05g03040.1		TOE1
Chr5	1158634	C	CTATATATATATATA	MODIFIER	intron_variant	LOC_Os05g03040	LOC_Os05g03040.1		TOE1
Chr5	1159544	A	G	MODERATE	missense_variant	LOC_Os05g03040	LOC_Os05g03040.1	p.Ser54Pro	TOE1
Chr5	1160017	T	TC	MODIFIER	5_prime_UTR_variant	LOC_Os05g03040	LOC_Os05g03040.1		TOE1
Chr5	5940311	CCGCCG	C	MODIFIER	5_prime_UTR_variant	LOC_Os05g10770	LOC_Os05g10770.1		JMJ703
Chr5	5940316	G	GTT	MODIFIER	5_prime_UTR_variant	LOC_Os05g10770	LOC_Os05g10770.1		JMJ703
Chr5	5941727	A	C	LOW	synonymous_variant	LOC_Os05g10770	LOC_Os05g10770.1	p.Ser225Ser	JMJ703
Chr5	5945444	CTA	C	MODIFIER	intron_variant	LOC_Os05g10770	LOC_Os05g10770.1		JMJ703
Chr5	13574399	T	G	MODERATE	missense_variant	LOC_Os05g23670	LOC_Os05g23670.1	p.Asn948Thr	JMJ704
Chr5	13579074	C	CATCGATCCACCCAATGCTCTCCCCT	MODIFIER	intron_variant	LOC_Os05g23670	LOC_Os05g23670.1		JMJ704
Chr5	16988898	CT	C	MODIFIER	3_prime_UTR_variant	LOC_Os05g28980	LOC_Os05g28980.1		DI19-2
Chr5	16989591	C	CA	MODIFIER	3_prime_UTR_variant	LOC_Os05g28980	LOC_Os05g28980.2		DI19-2
Chr5	16989591	C	CA	MODIFIER	intron_variant	LOC_Os05g28980	LOC_Os05g28980.1		DI19-2
Chr5	16990484	G	A	LOW	synonymous_variant	LOC_Os05g28980	LOC_Os05g28980.1	p.Tyr107Tyr	DI19-2
Chr5	16991005	G	A	MODIFIER	intron_variant	LOC_Os05g28980	LOC_Os05g28980.1		DI19-2
Chr5	16993378	T	TA	HIGH	frameshift_variant	LOC_Os05g28980	LOC_Os05g28980.3	p.Arg169fs	DI19-2
Chr5	16993378	T	TA	MODIFIER	intron_variant	LOC_Os05g28980	LOC_Os05g28980.1		DI19-2
Chr5	16993998	TC	T	MODIFIER	5_prime_UTR_variant	LOC_Os05g28980	LOC_Os05g28980.1		DI19-2
Chr5	16994000	TC	T	MODIFIER	5_prime_UTR_variant	LOC_Os05g28980	LOC_Os05g28980.1		DI19-2
Chr5	16994105	A	C	MODIFIER	5_prime_UTR_variant	LOC_Os05g28980	LOC_Os05g28980.3		DI19-2
Chr5	16994406	T	C	MODIFIER	5_prime_UTR_variant	LOC_Os05g28980	LOC_Os05g28980.3		DI19-2
Chr5	16994565	C	T	MODIFIER	5_prime_UTR_variant	LOC_Os05g28980	LOC_Os05g28980.3		DI19-2
Chr5	16994589	C	A	LOW	5_prime_UTR_premature_start_codon_gain_variant	LOC_Os05g28980	LOC_Os05g28980.3		DI19-2
Chr5	16994589	C	A	MODIFIER	5_prime_UTR_variant	LOC_Os05g28980	LOC_Os05g28980.3		DI19-2
Chr5	16994701	C	CCTCTCTCT	MODIFIER	5_prime_UTR_variant	LOC_Os05g28980	LOC_Os05g28980.3		DI19-2
Chr5	16995246	CT	C	MODIFIER	5_prime_UTR_variant	LOC_Os05g28980	LOC_Os05g28980.3		DI19-2
Chr5	16995248	A	C	MODIFIER	5_prime_UTR_variant	LOC_Os05g28980	LOC_Os05g28980.3		DI19-2
Chr5	16995511	GCAA	G	MODIFIER	5_prime_UTR_variant	LOC_Os05g28980	LOC_Os05g28980.3		DI19-2
Chr5	19869877	G	A	MODERATE	missense_variant	LOC_Os05g33730	LOC_Os05g33730.1	p.Ala110Thr	GID1
Chr5	19870626	C	CCCCTCT	MODIFIER	3_prime_UTR_variant	LOC_Os05g33730	LOC_Os05g33730.1		GID1
Chr5	22772529	T	TA	MODIFIER	3_prime_UTR_variant	LOC_Os05g38820	LOC_Os05g38820.4		NF-YB4
Chr5	22772556	C	CT	MODIFIER	3_prime_UTR_variant	LOC_Os05g38820	LOC_Os05g38820.4		NF-YB4
Chr5	24062807	GGCGAGA	G	MODIFIER	5_prime_UTR_variant	LOC_Os05g41070	LOC_Os05g41070.1		OsAREB3
Chr5	24063312	T	C	LOW	synonymous_variant	LOC_Os05g41070	LOC_Os05g41070.1	p.Ala23Ala	OsAREB3
Chr5	24063331	C	T	MODERATE	missense_variant	LOC_Os05g41070	LOC_Os05g41070.1	p.Pro30Ser	OsAREB3
Chr5	24063461	C	T	MODERATE	missense_variant	LOC_Os05g41070	LOC_Os05g41070.1	p.Ala73Val	OsAREB3
Chr5	24063470	ACGGTGG	A	MODERATE	disruptive_inframe_deletion	LOC_Os05g41070	LOC_Os05g41070.1	p.Gly82_Gly83del	OsAREB3
Chr5	24063501	C	T	LOW	synonymous_variant	LOC_Os05g41070	LOC_Os05g41070.1	p.Gly86Gly	OsAREB3
Chr5	24063637	T	C	MODERATE	missense_variant	LOC_Os05g41070	LOC_Os05g41070.1	p.Trp132Arg	OsAREB3
Chr5	24064105	T	TCCA	LOW	splice_region_variant&intron_variant	LOC_Os05g41070	LOC_Os05g41070.1		OsAREB3
Chr5	24064198	CTT	C	MODIFIER	intron_variant	LOC_Os05g41070	LOC_Os05g41070.1		OsAREB3
Chr5	24064311	GT	G	MODIFIER	intron_variant	LOC_Os05g41070	LOC_Os05g41070.1		OsAREB3
Chr5	24064432	T	A	LOW	synonymous_variant	LOC_Os05g41070	LOC_Os05g41070.1	p.Arg297Arg	OsAREB3
Chr5	24064534	C	A	MODIFIER	intron_variant	LOC_Os05g41070	LOC_Os05g41070.1		OsAREB3
Chr5	24064626	AT	A	MODIFIER	intron_variant	LOC_Os05g41070	LOC_Os05g41070.1		OsAREB3
Chr5	24064732	T	C	MODIFIER	intron_variant	LOC_Os05g41070	LOC_Os05g41070.1		OsAREB3
Chr5	24065069	T	A	MODIFIER	intron_variant	LOC_Os05g41070	LOC_Os05g41070.1		OsAREB3
Chr5	24065082	C	CT	MODIFIER	intron_variant	LOC_Os05g41070	LOC_Os05g41070.1		OsAREB3
Chr5	24065108	A	AATC	MODIFIER	intron_variant	LOC_Os05g41070	LOC_Os05g41070.1		OsAREB3
Chr5	24065193	G	A	MODIFIER	intron_variant	LOC_Os05g41070	LOC_Os05g41070.1		OsAREB3
Chr5	24065564	T	G	MODERATE	missense_variant	LOC_Os05g41070	LOC_Os05g41070.1	p.Ser317Ala	OsAREB3
Chr5	24065630	C	T	MODIFIER	3_prime_UTR_variant	LOC_Os05g41070	LOC_Os05g41070.1		OsAREB3
Chr5	24065857	G	A	MODIFIER	3_prime_UTR_variant	LOC_Os05g41070	LOC_Os05g41070.1		OsAREB3
Chr5	24065882	C	T	MODIFIER	3_prime_UTR_variant	LOC_Os05g41070	LOC_Os05g41070.1		OsAREB3
Chr5	24132957	G	A	LOW	synonymous_variant	LOC_Os05g41210	LOC_Os05g41210.1	p.Thr118Thr	OsCam2
Chr5	24133914	T	C	MODIFIER	intron_variant	LOC_Os05g41210	LOC_Os05g41210.1		OsCam2
Chr5	24275841	A	AT	MODIFIER	5_prime_UTR_variant	LOC_Os05g41450	LOC_Os05g41450.1		NF-YC11
Chr5	24275867	G	GA	MODIFIER	5_prime_UTR_variant	LOC_Os05g41450	LOC_Os05g41450.1		NF-YC11
Chr5	24276370	TA	T	MODIFIER	intron_variant	LOC_Os05g41450	LOC_Os05g41450.1		NF-YC11
Chr5	24277541	T	C	MODIFIER	intron_variant	LOC_Os05g41450	LOC_Os05g41450.1		NF-YC11
Chr5	24464559	A	G	MODERATE	missense_variant	LOC_Os05g41790	LOC_Os05g41790.1	p.Tyr643His	ZnF36
Chr5	24464587	T	A	MODIFIER	intron_variant	LOC_Os05g41790	LOC_Os05g41790.1		ZnF36
Chr5	24466043	T	C	MODERATE	missense_variant	LOC_Os05g41790	LOC_Os05g41790.1	p.His176Arg	ZnF36
Chr5	24466392	T	A	MODIFIER	intron_variant	LOC_Os05g41790	LOC_Os05g41790.1		ZnF36
Chr5	24466771	TA	T	MODIFIER	intron_variant	LOC_Os05g41790	LOC_Os05g41790.1		ZnF36
Chr5	24466783	A	ATGTG	MODIFIER	intron_variant	LOC_Os05g41790	LOC_Os05g41790.1		ZnF36
Chr5	24466815	CGTGTGT	C	MODIFIER	intron_variant	LOC_Os05g41790	LOC_Os05g41790.1		ZnF36
Chr5	24467005	A	AC	MODIFIER	intron_variant	LOC_Os05g41790	LOC_Os05g41790.1		ZnF36
Chr5	24467194	G	T	MODIFIER	intron_variant	LOC_Os05g41790	LOC_Os05g41790.1		ZnF36
Chr5	24467370	T	C	MODIFIER	intron_variant	LOC_Os05g41790	LOC_Os05g41790.1		ZnF36
Chr5	24467410	A	G	MODIFIER	intron_variant	LOC_Os05g41790	LOC_Os05g41790.1		ZnF36
Chr5	24467766	T	C	MODIFIER	intron_variant	LOC_Os05g41790	LOC_Os05g41790.1		ZnF36
Chr5	24467843	G	T	MODIFIER	intron_variant	LOC_Os05g41790	LOC_Os05g41790.1		ZnF36
Chr5	24467858	C	A	MODIFIER	intron_variant	LOC_Os05g41790	LOC_Os05g41790.1		ZnF36
Chr5	24467859	C	G	MODIFIER	intron_variant	LOC_Os05g41790	LOC_Os05g41790.1		ZnF36
Chr5	24467927	G	A	MODIFIER	intron_variant	LOC_Os05g41790	LOC_Os05g41790.1		ZnF36
Chr5	24468282	C	A	MODIFIER	intron_variant	LOC_Os05g41790	LOC_Os05g41790.1		ZnF36
Chr5	24468976	T	C	MODIFIER	intron_variant	LOC_Os05g41790	LOC_Os05g41790.1		ZnF36
Chr5	28080349	ATT	A	MODIFIER	intron_variant	LOC_Os05g48960	LOC_Os05g48960.1		U2AF
Chr5	28080513	A	AT	MODIFIER	5_prime_UTR_variant	LOC_Os05g48960	LOC_Os05g48960.4		U2AF
Chr5	28080513	A	AT	MODIFIER	intron_variant	LOC_Os05g48960	LOC_Os05g48960.1		U2AF
Chr5	28080689	AT	A	MODIFIER	5_prime_UTR_variant	LOC_Os05g48960	LOC_Os05g48960.4		U2AF
Chr5	28080689	AT	A	MODIFIER	intron_variant	LOC_Os05g48960	LOC_Os05g48960.1		U2AF
Chr5	28445184	T	TAAC	MODIFIER	3_prime_UTR_variant	LOC_Os05g49590	LOC_Os05g49590.1		SPA1
Chr5	28445291	A	G	MODIFIER	3_prime_UTR_variant	LOC_Os05g49590	LOC_Os05g49590.1		SPA1
Chr5	28446175	GA	G	MODIFIER	intron_variant	LOC_Os05g49590	LOC_Os05g49590.1		SPA1
Chr5	28450112	G	A	MODIFIER	intron_variant	LOC_Os05g49590	LOC_Os05g49590.1		SPA1
Chr5	28452458	TCCTCCGCG	T	MODIFIER	5_prime_UTR_variant	LOC_Os05g49590	LOC_Os05g49590.1		SPA1
Chr5	28452458	TCCTCCGCG	T	MODIFIER	intron_variant	LOC_Os05g49590	LOC_Os05g49590.2		SPA1
Chr5	28452645	A	C	MODIFIER	intron_variant	LOC_Os05g49590	LOC_Os05g49590.1		SPA1
Chr5	28452809	G	GTT	MODIFIER	5_prime_UTR_variant	LOC_Os05g49590	LOC_Os05g49590.1		SPA1
Chr5	28572674	A	ACGG	MODERATE	disruptive_inframe_insertion	LOC_Os05g49780	LOC_Os05g49780.1	p.Gly16dup	NF-YB3
Chr5	28574485	CTG	C	MODIFIER	intron_variant	LOC_Os05g49780	LOC_Os05g49780.1		NF-YB3
Chr5	28575175	C	CTA	MODIFIER	3_prime_UTR_variant	LOC_Os05g49780	LOC_Os05g49780.1		NF-YB3
Chr5	29511980	TCGG	T	MODIFIER	5_prime_UTR_variant	LOC_Os05g51480	LOC_Os05g51480.1		UV-DDB
Chr5	29512124	TC	T	MODIFIER	intron_variant	LOC_Os05g51480	LOC_Os05g51480.1		UV-DDB
Chr5	29516755	TA	T	MODIFIER	intron_variant	LOC_Os05g51480	LOC_Os05g51480.1		UV-DDB
Chr5	29516815	G	GA	MODIFIER	intron_variant	LOC_Os05g51480	LOC_Os05g51480.1		UV-DDB
Chr5	29517873	C	CCTT	MODIFIER	intron_variant	LOC_Os05g51480	LOC_Os05g51480.1		UV-DDB
Chr5	29518985	GATT	G	LOW	splice_region_variant&intron_variant	LOC_Os05g51480	LOC_Os05g51480.1		UV-DDB
Chr5	29519045	A	AT	MODIFIER	intron_variant	LOC_Os05g51480	LOC_Os05g51480.1		UV-DDB
Chr6	398908	C	CA	MODIFIER	3_prime_UTR_variant	LOC_Os06g01670	LOC_Os06g01670.1		MYB29
Chr6	400485	CA	C	MODIFIER	intron_variant	LOC_Os06g01670	LOC_Os06g01670.1		MYB29
Chr6	400753	G	A	MODIFIER	intron_variant	LOC_Os06g01670	LOC_Os06g01670.1		MYB29
Chr6	401484	C	T	MODERATE	missense_variant	LOC_Os06g01670	LOC_Os06g01670.1	p.Val181Ile	MYB29
Chr6	402742	A	C	MODIFIER	intron_variant	LOC_Os06g01670	LOC_Os06g01670.1		MYB29
Chr6	402744	AG	A	MODIFIER	intron_variant	LOC_Os06g01670	LOC_Os06g01670.1		MYB29
Chr6	402792	G	GAGAGCTGC	MODIFIER	intron_variant	LOC_Os06g01670	LOC_Os06g01670.1		MYB29
Chr6	403120	G	A	MODIFIER	intron_variant	LOC_Os06g01670	LOC_Os06g01670.1		MYB29
Chr6	2234168	T	G	MODIFIER	3_prime_UTR_variant	LOC_Os06g05060	LOC_Os06g05060.1		ELF3a
Chr6	2234700	T	C	MODERATE	missense_variant	LOC_Os06g05060	LOC_Os06g05060.1	p.Ser722Gly	ELF3a
Chr6	2234735	A	G	MODERATE	missense_variant	LOC_Os06g05060	LOC_Os06g05060.1	p.Val710Ala	ELF3a
Chr6	2235522	T	C	MODERATE	missense_variant	LOC_Os06g05060	LOC_Os06g05060.1	p.Ser448Gly	ELF3a
Chr6	2235981	CA	C	MODIFIER	intron_variant	LOC_Os06g05060	LOC_Os06g05060.1		ELF3a
Chr6	2236645	G	A	MODERATE	missense_variant	LOC_Os06g05060	LOC_Os06g05060.1	p.Pro339Leu	ELF3a
Chr6	2237521	A	G	MODIFIER	intron_variant	LOC_Os06g05060	LOC_Os06g05060.1		ELF3a
Chr6	2238002	G	A	MODIFIER	intron_variant	LOC_Os06g05060	LOC_Os06g05060.1		ELF3a
Chr6	2238193	G	C	MODIFIER	intron_variant	LOC_Os06g05060	LOC_Os06g05060.1		ELF3a
Chr6	2238719	G	A	MODIFIER	intron_variant	LOC_Os06g05060	LOC_Os06g05060.1		ELF3a
Chr6	2239035	T	G	LOW	synonymous_variant	LOC_Os06g05060	LOC_Os06g05060.1	p.Gly8Gly	ELF3a
Chr6	2926824	C	G	MODIFIER	5_prime_UTR_variant	LOC_Os06g06300	LOC_Os06g06300.1		RFT1
Chr6	2926888	C	CCTAGCTAGCTTAGTTTGTGTTG	MODIFIER	5_prime_UTR_variant	LOC_Os06g06300	LOC_Os06g06300.1		RFT1
Chr6	2926909	T	A	MODIFIER	5_prime_UTR_variant	LOC_Os06g06300	LOC_Os06g06300.1		RFT1
Chr6	2926910	A	T	MODIFIER	5_prime_UTR_variant	LOC_Os06g06300	LOC_Os06g06300.1		RFT1
Chr6	2926928	A	G	MODIFIER	5_prime_UTR_variant	LOC_Os06g06300	LOC_Os06g06300.1		RFT1
Chr6	2926930	G	A	MODIFIER	5_prime_UTR_variant	LOC_Os06g06300	LOC_Os06g06300.1		RFT1
Chr6	2926933	C	T	MODIFIER	5_prime_UTR_variant	LOC_Os06g06300	LOC_Os06g06300.1		RFT1
Chr6	2926939	A	G	MODIFIER	5_prime_UTR_variant	LOC_Os06g06300	LOC_Os06g06300.1		RFT1
Chr6	2926968	C	T	MODIFIER	5_prime_UTR_variant	LOC_Os06g06300	LOC_Os06g06300.1		RFT1
Chr6	2927659	GTA	G	MODIFIER	intron_variant	LOC_Os06g06300	LOC_Os06g06300.1		RFT1
Chr6	2927794	G	A	MODIFIER	intron_variant	LOC_Os06g06300	LOC_Os06g06300.1		RFT1
Chr6	2927852	T	C	MODIFIER	intron_variant	LOC_Os06g06300	LOC_Os06g06300.1		RFT1
Chr6	2927954	G	T	MODIFIER	intron_variant	LOC_Os06g06300	LOC_Os06g06300.1		RFT1
Chr6	2928018	G	A	MODIFIER	intron_variant	LOC_Os06g06300	LOC_Os06g06300.1		RFT1
Chr6	2928178	G	A	MODERATE	missense_variant	LOC_Os06g06300	LOC_Os06g06300.1	p.Glu105Lys	RFT1
Chr6	2940077	C	A	MODIFIER	5_prime_UTR_variant	LOC_Os06g06320	LOC_Os06g06320.1		Hd3a
Chr6	2940414	CT	C	MODIFIER	intron_variant	LOC_Os06g06320	LOC_Os06g06320.1		Hd3a
Chr6	2940962	A	AC	MODIFIER	intron_variant	LOC_Os06g06320	LOC_Os06g06320.1		Hd3a
Chr6	2941526	C	T	MODIFIER	intron_variant	LOC_Os06g06320	LOC_Os06g06320.1		Hd3a
Chr6	2941551	C	CTACAAACTTTA	MODIFIER	intron_variant	LOC_Os06g06320	LOC_Os06g06320.1		Hd3a
Chr6	2941599	G	A	MODIFIER	intron_variant	LOC_Os06g06320	LOC_Os06g06320.1		Hd3a
Chr6	2941629	C	G	MODIFIER	intron_variant	LOC_Os06g06320	LOC_Os06g06320.1		Hd3a
Chr6	2941680	C	T	MODIFIER	intron_variant	LOC_Os06g06320	LOC_Os06g06320.1		Hd3a
Chr6	2941863	C	A	MODIFIER	intron_variant	LOC_Os06g06320	LOC_Os06g06320.1		Hd3a
Chr6	3163209	A	G	MODIFIER	intron_variant	LOC_Os06g06750	LOC_Os06g06750.1		Ghd7
Chr6	3163233	G	A	MODIFIER	intron_variant	LOC_Os06g06750	LOC_Os06g06750.1		Ghd7
Chr6	3163514	G	GC	MODIFIER	intron_variant	LOC_Os06g06750	LOC_Os06g06750.1		Ghd7
Chr6	3163734	G	A	MODERATE	missense_variant	LOC_Os06g06750	LOC_Os06g06750.1	p.Ser185Phe	Ghd7
Chr6	3164834	C	CAA	MODIFIER	intron_variant	LOC_Os06g06750	LOC_Os06g06750.1		Ghd7
Chr6	4796808	TGG	T	MODIFIER	3_prime_UTR_variant	LOC_Os06g09450	LOC_Os06g09450.1		SUS2
Chr6	4796811	AT	A	MODIFIER	3_prime_UTR_variant	LOC_Os06g09450	LOC_Os06g09450.1		SUS2
Chr6	4796971	G	GAA	MODIFIER	3_prime_UTR_variant	LOC_Os06g09450	LOC_Os06g09450.8		SUS2
Chr6	4796971	G	GAA	MODIFIER	intron_variant	LOC_Os06g09450	LOC_Os06g09450.1		SUS2
Chr6	4797247	TA	T	MODIFIER	intron_variant	LOC_Os06g09450	LOC_Os06g09450.1		SUS2
Chr6	4799009	C	CA	MODIFIER	intron_variant	LOC_Os06g09450	LOC_Os06g09450.1		SUS2
Chr6	4801890	C	CA	MODIFIER	5_prime_UTR_variant	LOC_Os06g09450	LOC_Os06g09450.2		SUS2
Chr6	4801890	C	CA	MODIFIER	intron_variant	LOC_Os06g09450	LOC_Os06g09450.1		SUS2
Chr6	4801991	GAC	G	MODIFIER	5_prime_UTR_variant	LOC_Os06g09450	LOC_Os06g09450.2		SUS2
Chr6	4801991	GAC	G	MODIFIER	intron_variant	LOC_Os06g09450	LOC_Os06g09450.1		SUS2
Chr6	4802754	T	TC	MODIFIER	intron_variant	LOC_Os06g09450	LOC_Os06g09450.3		SUS2
Chr6	4803692	ATTTC	A	MODIFIER	intron_variant	LOC_Os06g09450	LOC_Os06g09450.3		SUS2
Chr6	5677684	A	G	MODERATE	missense_variant	LOC_Os06g10880	LOC_Os06g10880.1	p.Ser109Gly	OsABF2
Chr6	5677684	A	G	MODIFIER	intron_variant	LOC_Os06g10880	LOC_Os06g10880.3		OsABF2
Chr6	5678427	GT	G	MODIFIER	intron_variant	LOC_Os06g10880	LOC_Os06g10880.1		OsABF2
Chr6	5678497	G	A	MODIFIER	intron_variant	LOC_Os06g10880	LOC_Os06g10880.1		OsABF2
Chr6	5678620	TA	T	MODIFIER	intron_variant	LOC_Os06g10880	LOC_Os06g10880.1		OsABF2
Chr6	5680031	G	GTTTGTT	MODIFIER	intron_variant	LOC_Os06g10880	LOC_Os06g10880.1		OsABF2
Chr6	5680288	G	GT	MODIFIER	intron_variant	LOC_Os06g10880	LOC_Os06g10880.1		OsABF2
Chr6	5681102	T	A	MODIFIER	intron_variant	LOC_Os06g10880	LOC_Os06g10880.1		OsABF2
Chr6	5681116	T	G	MODIFIER	intron_variant	LOC_Os06g10880	LOC_Os06g10880.1		OsABF2
Chr6	9336861	C	CCCGCTCGCCAGGCGCCACCAGCGCGTCCCCGTCGCG	MODERATE	conservative_inframe_insertion	LOC_Os06g16370	LOC_Os06g16370.1	Leu111_Pro112insAlaArgArgHisGlnArgValProValAlaProLeu	Hd1
Chr6	9337029	C	G	MODERATE	missense_variant	LOC_Os06g16370	LOC_Os06g16370.1	Asn165Lys	Hd1
Chr6	9337148	G	A	MODERATE	missense_variant	LOC_Os06g16370	LOC_Os06g16370.1	p.Arg205Gln	Hd1
Chr6	9354232	G	GTGATT	HIGH	splice_donor_variant&intron_variant	LOC_Os06g16390	LOC_Os06g16390.1		EZ1
Chr6	9354725	G	A	MODIFIER	intron_variant	LOC_Os06g16390	LOC_Os06g16390.1		EZ1
Chr6	9354842	C	T	MODIFIER	intron_variant	LOC_Os06g16390	LOC_Os06g16390.1		EZ1
Chr6	9354999	A	G	MODIFIER	intron_variant	LOC_Os06g16390	LOC_Os06g16390.1		EZ1
Chr6	9355097	A	G	MODIFIER	intron_variant	LOC_Os06g16390	LOC_Os06g16390.1		EZ1
Chr6	9357118	T	C	LOW	synonymous_variant	LOC_Os06g16390	LOC_Os06g16390.1	p.His333His	EZ1
Chr6	9357190	T	A	LOW	synonymous_variant	LOC_Os06g16390	LOC_Os06g16390.1	p.Leu357Leu	EZ1
Chr6	9357730	A	G	LOW	synonymous_variant	LOC_Os06g16390	LOC_Os06g16390.1	p.Lys537Lys	EZ1
Chr6	9359142	T	A	MODIFIER	intron_variant	LOC_Os06g16390	LOC_Os06g16390.1		EZ1
Chr6	9360737	G	A	MODIFIER	intron_variant	LOC_Os06g16390	LOC_Os06g16390.1		EZ1
Chr6	9360811	G	A	MODIFIER	intron_variant	LOC_Os06g16390	LOC_Os06g16390.1		EZ1
Chr6	11071950	ATT	A	MODIFIER	intron_variant	LOC_Os06g19444	LOC_Os06g19444.1		COL9a
Chr6	11072801	TTG	T	MODIFIER	intron_variant	LOC_Os06g19444	LOC_Os06g19444.1		COL9a
Chr6	11073480	G	GT	MODIFIER	intron_variant	LOC_Os06g19444	LOC_Os06g19444.1		COL9a
Chr6	11074573	G	GA	MODIFIER	intron_variant	LOC_Os06g19444	LOC_Os06g19444.1		COL9a
Chr6	11075318	C	CT	MODIFIER	intron_variant	LOC_Os06g19444	LOC_Os06g19444.1		COL9a
Chr6	11075651	G	GA	MODIFIER	intron_variant	LOC_Os06g19444	LOC_Os06g19444.1		COL9a
Chr6	11075879	TA	T	MODIFIER	intron_variant	LOC_Os06g19444	LOC_Os06g19444.1		COL9a
Chr6	11076021	GA	G	MODIFIER	intron_variant	LOC_Os06g19444	LOC_Os06g19444.1		COL9a
Chr6	11076420	G	A	MODIFIER	intron_variant	LOC_Os06g19444	LOC_Os06g19444.1		COL9a
Chr6	11076443	T	TGA	MODIFIER	intron_variant	LOC_Os06g19444	LOC_Os06g19444.1		COL9a
Chr6	17541895	GAT	G	MODIFIER	intron_variant	LOC_Os06g30370	LOC_Os06g30370.1		OsMFT1
Chr6	17542188	T	TGTGC	LOW	splice_region_variant&intron_variant	LOC_Os06g30370	LOC_Os06g30370.1		OsMFT1
Chr6	28970057	G	A	LOW	synonymous_variant	LOC_Os06g47890	LOC_Os06g47890.1	p.Thr618Thr	ZTLa
Chr6	28970363	C	G	LOW	synonymous_variant	LOC_Os06g47890	LOC_Os06g47890.1	p.Arg516Arg	ZTLa
Chr6	28971970	C	CA	MODIFIER	intron_variant	LOC_Os06g47890	LOC_Os06g47890.1		ZTLa
Chr7	471445	G	GT	MODIFIER	3_prime_UTR_variant	LOC_Os07g01820	LOC_Os07g01820.1		OsMADS15
Chr7	472280	G	GA	MODIFIER	intron_variant	LOC_Os07g01820	LOC_Os07g01820.1		OsMADS15
Chr7	472287	T	C	MODIFIER	intron_variant	LOC_Os07g01820	LOC_Os07g01820.1		OsMADS15
Chr7	472910	GA	G	MODIFIER	intron_variant	LOC_Os07g01820	LOC_Os07g01820.1		OsMADS15
Chr7	473058	T	TG	MODIFIER	intron_variant	LOC_Os07g01820	LOC_Os07g01820.1		OsMADS15
Chr7	473157	A	C	MODERATE	missense_variant	LOC_Os07g01820	LOC_Os07g01820.1	p.Ile169Arg	OsMADS15
Chr7	473157	A	C	MODERATE	missense_variant	LOC_Os07g01820	LOC_Os07g01820.2	p.Ile140Arg	OsMADS15
Chr7	473157	A	C	MODERATE	missense_variant	LOC_Os07g01820	LOC_Os07g01820.5	p.Ile28Arg	OsMADS15
Chr7	474106	A	AG	LOW	splice_region_variant&intron_variant	LOC_Os07g01820	LOC_Os07g01820.1		OsMADS15
Chr7	474106	A	AG	MODIFIER	5_prime_UTR_variant	LOC_Os07g01820	LOC_Os07g01820.5		OsMADS15
Chr7	474106	A	AG	MODIFIER	intron_variant	LOC_Os07g01820	LOC_Os07g01820.2		OsMADS15
Chr7	474362	T	A	LOW	5_prime_UTR_premature_start_codon_gain_variant	LOC_Os07g01820	LOC_Os07g01820.5		OsMADS15
Chr7	474362	T	A	MODIFIER	5_prime_UTR_variant	LOC_Os07g01820	LOC_Os07g01820.5		OsMADS15
Chr7	474362	T	A	MODIFIER	intron_variant	LOC_Os07g01820	LOC_Os07g01820.1		OsMADS15
Chr7	474437	G	A	MODIFIER	5_prime_UTR_variant	LOC_Os07g01820	LOC_Os07g01820.5		OsMADS15
Chr7	474437	G	A	MODIFIER	intron_variant	LOC_Os07g01820	LOC_Os07g01820.1		OsMADS15
Chr7	474804	G	A	LOW	synonymous_variant	LOC_Os07g01820	LOC_Os07g01820.1	p.Ser85Ser	OsMADS15
Chr7	474804	G	A	LOW	5_prime_UTR_premature_start_codon_gain_variant	LOC_Os07g01820	LOC_Os07g01820.5		OsMADS15
Chr7	474804	G	A	MODIFIER	5_prime_UTR_variant	LOC_Os07g01820	LOC_Os07g01820.5		OsMADS15
Chr7	474917	T	TC	MODIFIER	intron_variant	LOC_Os07g01820	LOC_Os07g01820.1		OsMADS15
Chr7	474919	TATATGTA	T	MODIFIER	intron_variant	LOC_Os07g01820	LOC_Os07g01820.1		OsMADS15
Chr7	475171	C	A	MODIFIER	intron_variant	LOC_Os07g01820	LOC_Os07g01820.1		OsMADS15
Chr7	475310	CAA	C	MODIFIER	intron_variant	LOC_Os07g01820	LOC_Os07g01820.1		OsMADS15
Chr7	475840	C	G	MODIFIER	intron_variant	LOC_Os07g01820	LOC_Os07g01820.1		OsMADS15
Chr7	476042	G	C	MODIFIER	intron_variant	LOC_Os07g01820	LOC_Os07g01820.1		OsMADS15
Chr7	476338	T	TCA	MODIFIER	intron_variant	LOC_Os07g01820	LOC_Os07g01820.1		OsMADS15
Chr7	476915	T	TAG	MODIFIER	intron_variant	LOC_Os07g01820	LOC_Os07g01820.1		OsMADS15
Chr7	476943	A	C	MODIFIER	intron_variant	LOC_Os07g01820	LOC_Os07g01820.1		OsMADS15
Chr7	477586	A	AGAG	MODIFIER	5_prime_UTR_variant	LOC_Os07g01820	LOC_Os07g01820.1		OsMADS15
Chr7	477608	CGA	C	MODIFIER	5_prime_UTR_variant	LOC_Os07g01820	LOC_Os07g01820.1		OsMADS15
Chr7	799616	T	TA	MODIFIER	3_prime_UTR_variant	LOC_Os07g02350	LOC_Os07g02350.1		OsCKA2-2
Chr7	799641	A	AGTTACAT	MODIFIER	3_prime_UTR_variant	LOC_Os07g02350	LOC_Os07g02350.1		OsCKA2-2
Chr7	799686	G	A	MODIFIER	3_prime_UTR_variant	LOC_Os07g02350	LOC_Os07g02350.1		OsCKA2-2
Chr7	801264	CA	C	MODIFIER	intron_variant	LOC_Os07g02350	LOC_Os07g02350.1		OsCKA2-2
Chr7	802816	T	A	MODIFIER	intron_variant	LOC_Os07g02350	LOC_Os07g02350.1		OsCKA2-2
Chr7	803245	TA	T	MODIFIER	intron_variant	LOC_Os07g02350	LOC_Os07g02350.1		OsCKA2-2
Chr7	3128306	C	CGAAGAAGAA	MODIFIER	intron_variant	LOC_Os07g06470	LOC_Os07g06470.2		NF-YA10b
Chr7	5015579	GATATAAAT	G	MODIFIER	intron_variant	LOC_Os07g09510	LOC_Os07g09510.1		ELF5
Chr7	5016080	GCT	G	MODIFIER	intron_variant	LOC_Os07g09510	LOC_Os07g09510.1		ELF5
Chr7	5016371	TG	T	MODIFIER	intron_variant	LOC_Os07g09510	LOC_Os07g09510.1		ELF5
Chr7	5016524	A	AT	MODIFIER	intron_variant	LOC_Os07g09510	LOC_Os07g09510.1		ELF5
Chr7	5016710	CT	C	MODIFIER	intron_variant	LOC_Os07g09510	LOC_Os07g09510.1		ELF5
Chr7	5016735	G	GT	MODIFIER	intron_variant	LOC_Os07g09510	LOC_Os07g09510.1		ELF5
Chr7	7546399	G	GTTT	MODIFIER	intron_variant	LOC_Os07g13170	LOC_Os07g13170.1		SNB
Chr7	7547075	T	TTTGGCACC	MODIFIER	intron_variant	LOC_Os07g13170	LOC_Os07g13170.1		SNB
Chr7	7547536	T	C	LOW	splice_region_variant&intron_variant	LOC_Os07g13170	LOC_Os07g13170.1		SNB
Chr7	7549095	AT	A	MODIFIER	intron_variant	LOC_Os07g13170	LOC_Os07g13170.1		SNB
Chr7	17232115	TCA	T	MODIFIER	intron_variant	LOC_Os07g29360	LOC_Os07g29360.1		ELF8
Chr7	17232313	G	GA	MODIFIER	intron_variant	LOC_Os07g29360	LOC_Os07g29360.1		ELF8
Chr7	17232321	A	AT	MODIFIER	intron_variant	LOC_Os07g29360	LOC_Os07g29360.1		ELF8
Chr7	17233298	T	C	LOW	synonymous_variant	LOC_Os07g29360	LOC_Os07g29360.1	p.Ser808Ser	ELF8
Chr7	17240440	GT	G	MODIFIER	intron_variant	LOC_Os07g29360	LOC_Os07g29360.1		ELF8
Chr7	17242146	T	TAAC	MODIFIER	intron_variant	LOC_Os07g29360	LOC_Os07g29360.1		ELF8
Chr7	17242798	A	G	MODIFIER	intron_variant	LOC_Os07g29360	LOC_Os07g29360.1		ELF8
Chr7	17243157	A	AATAT	MODIFIER	intron_variant	LOC_Os07g29360	LOC_Os07g29360.1		ELF8
Chr7	17244149	T	A	MODERATE	missense_variant	LOC_Os07g29360	LOC_Os07g29360.1	p.Glu57Asp	ELF8
Chr7	17244955	T	TGCCGCCGCC	MODIFIER	5_prime_UTR_variant	LOC_Os07g29360	LOC_Os07g29360.1		ELF8
Chr7	17244971	A	G	MODIFIER	5_prime_UTR_variant	LOC_Os07g29360	LOC_Os07g29360.1		ELF8
Chr7	18519393	G	GCTCTC	MODIFIER	5_prime_UTR_variant	LOC_Os07g31280	LOC_Os07g31280.1		CKB4
Chr7	18519562	AGGAGGG	A	MODERATE	disruptive_inframe_deletion	LOC_Os07g31280	LOC_Os07g31280.1	p.Gly13_Gly14del	CKB4
Chr7	18523315	A	AT	MODIFIER	3_prime_UTR_variant	LOC_Os07g31280	LOC_Os07g31280.1		CKB4
Chr7	19100041	T	TAC	MODIFIER	3_prime_UTR_variant	LOC_Os07g32170	LOC_Os07g32170.1		SPL13
Chr7	19100094	T	TCA	MODIFIER	3_prime_UTR_variant	LOC_Os07g32170	LOC_Os07g32170.1		SPL13
Chr7	19100286	TAG	T	MODIFIER	3_prime_UTR_variant	LOC_Os07g32170	LOC_Os07g32170.1		SPL13
Chr7	19100417	A	AAC	HIGH	frameshift_variant	LOC_Os07g32170	LOC_Os07g32170.2	p.Arg86fs	SPL13
Chr7	19100417	A	AAC	MODIFIER	3_prime_UTR_variant	LOC_Os07g32170	LOC_Os07g32170.1		SPL13
Chr7	19102247	CT	C	MODIFIER	intron_variant	LOC_Os07g32170	LOC_Os07g32170.1		SPL13
Chr7	19102426	C	CT	MODIFIER	intron_variant	LOC_Os07g32170	LOC_Os07g32170.1		SPL13
Chr7	19103236	GAGTGGA	G	MODIFIER	5_prime_UTR_variant	LOC_Os07g32170	LOC_Os07g32170.1		SPL13
Chr7	19103270	AG	A	MODIFIER	5_prime_UTR_variant	LOC_Os07g32170	LOC_Os07g32170.1		SPL13
Chr7	19103273	AGGAGG	A	MODIFIER	5_prime_UTR_variant	LOC_Os07g32170	LOC_Os07g32170.1		SPL13
Chr7	19305894	AG	A	MODIFIER	intron_variant	LOC_Os07g32450	LOC_Os07g32450.1		FLX
Chr7	19307312	GA	G	MODIFIER	intron_variant	LOC_Os07g32450	LOC_Os07g32450.1		FLX
Chr7	19307387	ACTCCATCC	A	MODIFIER	intron_variant	LOC_Os07g32450	LOC_Os07g32450.1		FLX
Chr7	19307459	C	CA	MODIFIER	intron_variant	LOC_Os07g32450	LOC_Os07g32450.1		FLX
Chr7	19308518	C	CT	MODIFIER	intron_variant	LOC_Os07g32450	LOC_Os07g32450.1		FLX
Chr7	19309258	A	AT	MODIFIER	3_prime_UTR_variant	LOC_Os07g32450	LOC_Os07g32450.1		FLX
Chr7	23050604	A	G	LOW	synonymous_variant	LOC_Os07g38360	LOC_Os07g38360.2	p.Pro1349Pro	TIC
Chr7	23050604	A	G	LOW	synonymous_variant	LOC_Os07g38360	LOC_Os07g38360.3	p.Pro948Pro	TIC
Chr7	23051354	TTGC	T	MODERATE	disruptive_inframe_deletion	LOC_Os07g38360	LOC_Os07g38360.2	p.Gln1099del	TIC
Chr7	23051354	TTGC	T	MODERATE	disruptive_inframe_deletion	LOC_Os07g38360	LOC_Os07g38360.3	p.Gln698del	TIC
Chr7	23052745	G	GA	MODIFIER	intron_variant	LOC_Os07g38360	LOC_Os07g38360.2		TIC
Chr7	23054049	CAGG	C	MODERATE	conservative_inframe_deletion	LOC_Os07g38360	LOC_Os07g38360.2	p.Pro350del	TIC
Chr7	23054069	C	CA	MODIFIER	intron_variant	LOC_Os07g38360	LOC_Os07g38360.2		TIC
Chr7	23054206	CCA	C	MODIFIER	intron_variant	LOC_Os07g38360	LOC_Os07g38360.2		TIC
Chr7	23146809	CT	C	MODIFIER	intron_variant	LOC_Os07g38530	LOC_Os07g38530.1		WNK1
Chr7	23147515	C	T	LOW	synonymous_variant	LOC_Os07g38530	LOC_Os07g38530.1	p.Val253Val	WNK1
Chr7	23147666	C	T	LOW	synonymous_variant	LOC_Os07g38530	LOC_Os07g38530.1	p.Leu304Leu	WNK1
Chr7	23149286	GAT	G	MODIFIER	3_prime_UTR_variant	LOC_Os07g38530	LOC_Os07g38530.1		WNK1
Chr7	23483875	C	A	MODIFIER	3_prime_UTR_variant	LOC_Os07g39220	LOC_Os07g39220.1		BZR1
Chr7	23483992	A	C	MODIFIER	3_prime_UTR_variant	LOC_Os07g39220	LOC_Os07g39220.1		BZR1
Chr7	23484901	CAA	C	MODIFIER	intron_variant	LOC_Os07g39220	LOC_Os07g39220.1		BZR1
Chr7	23485227	C	CGCCGCCGCCGCG	MODERATE	disruptive_inframe_insertion	LOC_Os07g39220	LOC_Os07g39220.1	p.Ala7_Ala8insAlaAlaAlaAla	BZR1
Chr7	23485303	C	A	MODIFIER	5_prime_UTR_variant	LOC_Os07g39220	LOC_Os07g39220.1		BZR1
Chr7	24788538	T	TCGC	MODIFIER	5_prime_UTR_variant	LOC_Os07g41370	LOC_Os07g41370.1		MADS18
Chr7	24788765	GCTCCTCCTC	G	MODIFIER	intron_variant	LOC_Os07g41370	LOC_Os07g41370.1		MADS18
Chr7	24789178	ATGCTGC	A	MODIFIER	intron_variant	LOC_Os07g41370	LOC_Os07g41370.1		MADS18
Chr7	24789326	CA	C	MODIFIER	intron_variant	LOC_Os07g41370	LOC_Os07g41370.1		MADS18
Chr7	24789337	G	T	MODIFIER	intron_variant	LOC_Os07g41370	LOC_Os07g41370.1		MADS18
Chr7	24789559	G	T	MODIFIER	intron_variant	LOC_Os07g41370	LOC_Os07g41370.1		MADS18
Chr7	24789783	CT	C	MODIFIER	intron_variant	LOC_Os07g41370	LOC_Os07g41370.1		MADS18
Chr7	24790136	TTTG	T	MODIFIER	intron_variant	LOC_Os07g41370	LOC_Os07g41370.1		MADS18
Chr7	24790539	T	TC	MODIFIER	intron_variant	LOC_Os07g41370	LOC_Os07g41370.1		MADS18
Chr7	24790551	TG	T	MODIFIER	intron_variant	LOC_Os07g41370	LOC_Os07g41370.1		MADS18
Chr7	24790874	AT	A	MODIFIER	intron_variant	LOC_Os07g41370	LOC_Os07g41370.1		MADS18
Chr7	24790969	A	T	MODIFIER	intron_variant	LOC_Os07g41370	LOC_Os07g41370.1		MADS18
Chr7	24791829	T	C	MODERATE	missense_variant	LOC_Os07g41370	LOC_Os07g41370.1	p.Ile122Thr	MADS18
Chr7	24791829	T	C	MODERATE	missense_variant	LOC_Os07g41370	LOC_Os07g41370.2	p.Ile60Thr	MADS18
Chr7	24792084	A	C	MODIFIER	intron_variant	LOC_Os07g41370	LOC_Os07g41370.1		MADS18
Chr7	24792533	C	G	MODIFIER	intron_variant	LOC_Os07g41370	LOC_Os07g41370.1		MADS18
Chr7	24792987	AATT	A	MODIFIER	intron_variant	LOC_Os07g41370	LOC_Os07g41370.1		MADS18
Chr7	24793163	G	T	MODIFIER	intron_variant	LOC_Os07g41370	LOC_Os07g41370.1		MADS18
Chr7	24921154	TA	T	MODIFIER	3_prime_UTR_variant	LOC_Os07g41580	LOC_Os07g41580.1		HAP3F
Chr7	24921168	G	GA	MODIFIER	3_prime_UTR_variant	LOC_Os07g41580	LOC_Os07g41580.1		HAP3F
Chr7	24996784	G	T	MODIFIER	3_prime_UTR_variant	LOC_Os07g41720	LOC_Os07g41720.1		NF-YA3
Chr7	24997450	A	T	MODIFIER	intron_variant	LOC_Os07g41720	LOC_Os07g41720.1		NF-YA3
Chr7	24997654	TA	T	MODIFIER	intron_variant	LOC_Os07g41720	LOC_Os07g41720.1		NF-YA3
Chr7	24997874	T	A	LOW	synonymous_variant	LOC_Os07g41720	LOC_Os07g41720.1	p.Val155Val	NF-YA3
Chr7	24997996	C	T	MODIFIER	intron_variant	LOC_Os07g41720	LOC_Os07g41720.1		NF-YA3
Chr7	24998378	G	C	MODIFIER	intron_variant	LOC_Os07g41720	LOC_Os07g41720.1		NF-YA3
Chr7	24998423	T	C	MODIFIER	intron_variant	LOC_Os07g41720	LOC_Os07g41720.1		NF-YA3
Chr7	24998428	G	C	MODIFIER	intron_variant	LOC_Os07g41720	LOC_Os07g41720.1		NF-YA3
Chr7	24998604	A	G	MODIFIER	intron_variant	LOC_Os07g41720	LOC_Os07g41720.1		NF-YA3
Chr7	24998688	T	C	MODERATE	missense_variant	LOC_Os07g41720	LOC_Os07g41720.1	p.Asn100Asp	NF-YA3
Chr7	24998772	C	T	MODERATE	missense_variant	LOC_Os07g41720	LOC_Os07g41720.1	p.Asp72Asn	NF-YA3
Chr7	24999634	A	G	MODIFIER	intron_variant	LOC_Os07g41720	LOC_Os07g41720.1		NF-YA3
Chr7	24999690	C	A	MODERATE	missense_variant	LOC_Os07g41720	LOC_Os07g41720.1	p.Ala13Ser	NF-YA3
Chr7	24999845	T	C	MODIFIER	5_prime_UTR_variant	LOC_Os07g41720	LOC_Os07g41720.2		NF-YA3
Chr7	24999845	T	C	MODIFIER	intron_variant	LOC_Os07g41720	LOC_Os07g41720.1		NF-YA3
Chr7	25000037	A	T	MODIFIER	intron_variant	LOC_Os07g41720	LOC_Os07g41720.1		NF-YA3
Chr7	25000618	GA	G	MODIFIER	intron_variant	LOC_Os07g41720	LOC_Os07g41720.1		NF-YA3
Chr7	25000757	A	G	MODIFIER	intron_variant	LOC_Os07g41720	LOC_Os07g41720.1		NF-YA3
Chr7	25001198	A	AGAG	MODIFIER	5_prime_UTR_variant	LOC_Os07g41720	LOC_Os07g41720.1		NF-YA3
Chr7	27070794	T	C	MODIFIER	intron_variant	LOC_Os07g45400	LOC_Os07g45400.1		CRP
Chr7	27081897	CTCTA	C	MODIFIER	intron_variant	LOC_Os07g45400	LOC_Os07g45400.1		CRP
Chr7	29077197	CT	C	LOW	splice_region_variant	LOC_Os07g48570	LOC_Os07g48570.1		CDF3
Chr7	29077197	CT	C	MODIFIER	3_prime_UTR_variant	LOC_Os07g48570	LOC_Os07g48570.1		CDF3
Chr7	29078952	A	AT	MODIFIER	intron_variant	LOC_Os07g48570	LOC_Os07g48570.1		CDF3
Chr7	29079282	T	G	MODIFIER	intron_variant	LOC_Os07g48570	LOC_Os07g48570.1		CDF3
Chr7	29079676	T	TC	MODIFIER	intron_variant	LOC_Os07g48570	LOC_Os07g48570.1		CDF3
Chr7	29080538	G	GT	MODIFIER	intron_variant	LOC_Os07g48570	LOC_Os07g48570.1		CDF3
Chr7	29080868	TAAA	T	MODIFIER	intron_variant	LOC_Os07g48570	LOC_Os07g48570.1		CDF3
Chr7	29080997	A	AG	MODIFIER	intron_variant	LOC_Os07g48570	LOC_Os07g48570.1		CDF3
Chr7	29534473	T	TA	MODIFIER	5_prime_UTR_variant	LOC_Os07g49320	LOC_Os07g49320.1		ESP4
Chr7	29535681	C	CAAAA	MODIFIER	intron_variant	LOC_Os07g49320	LOC_Os07g49320.1		ESP4
Chr7	29535772	G	A	LOW	synonymous_variant	LOC_Os07g49320	LOC_Os07g49320.1	p.Ala190Ala	ESP4
Chr7	29539172	GT	G	MODIFIER	intron_variant	LOC_Os07g49320	LOC_Os07g49320.1		ESP4
Chr7	29542100	G	GT	HIGH	splice_donor_variant&intron_variant	LOC_Os07g49320	LOC_Os07g49320.1		ESP4
Chr7	29617569	G	C	MODERATE	missense_variant	LOC_Os07g49460	LOC_Os07g49460.1	p.Arg47Pro	Hd2
Chr7	29618246	C	T	MODIFIER	intron_variant	LOC_Os07g49460	LOC_Os07g49460.1		Hd2
Chr7	29620725	C	CCTT	MODIFIER	intron_variant	LOC_Os07g49460	LOC_Os07g49460.1		Hd2
Chr8	40744	CTAATGTGT	C	MODIFIER	intron_variant	LOC_Os08g01054	LOC_Os08g01054.1		OsHUA2
Chr8	40794	G	A	MODERATE	missense_variant	LOC_Os08g01054	LOC_Os08g01054.1	p.Val903Ile	OsHUA2
Chr8	41196	TG	T	MODIFIER	intron_variant	LOC_Os08g01054	LOC_Os08g01054.1		OsHUA2
Chr8	41198	TG	T	MODIFIER	intron_variant	LOC_Os08g01054	LOC_Os08g01054.1		OsHUA2
Chr8	41201	G	T	MODIFIER	intron_variant	LOC_Os08g01054	LOC_Os08g01054.1		OsHUA2
Chr8	42482	AT	A	LOW	splice_region_variant&intron_variant	LOC_Os08g01054	LOC_Os08g01054.1		OsHUA2
Chr8	43392	A	ATGT	MODERATE	conservative_inframe_insertion	LOC_Os08g01054	LOC_Os08g01054.1	p.Val1409dup	OsHUA2
Chr8	43392	A	ATGT	MODIFIER	3_prime_UTR_variant	LOC_Os08g01054	LOC_Os08g01054.3		OsHUA2
Chr8	45215	AAT	A	MODIFIER	intron_variant	LOC_Os08g01054	LOC_Os08g01054.1		OsHUA2
Chr8	45346	AG	A	MODIFIER	3_prime_UTR_variant	LOC_Os08g01054	LOC_Os08g01054.1		OsHUA2
Chr8	395499	C	CTCTCGATTTCTCGTTTTTTAGA	MODIFIER	intron_variant	LOC_Os08g01680	LOC_Os08g01680.1		FAS2
Chr8	395995	T	C	MODIFIER	intron_variant	LOC_Os08g01680	LOC_Os08g01680.1		FAS2
Chr8	396648	C	A	MODERATE	missense_variant	LOC_Os08g01680	LOC_Os08g01680.1	p.Asn196Lys	FAS2
Chr8	396976	T	A	MODIFIER	intron_variant	LOC_Os08g01680	LOC_Os08g01680.1		FAS2
Chr8	398540	G	A	MODIFIER	intron_variant	LOC_Os08g01680	LOC_Os08g01680.1		FAS2
Chr8	400113	C	CTT	MODIFIER	3_prime_UTR_variant	LOC_Os08g01680	LOC_Os08g01680.1		FAS2
Chr8	400152	T	TA	MODIFIER	3_prime_UTR_variant	LOC_Os08g01680	LOC_Os08g01680.1		FAS2
Chr8	2078641	A	G	MODIFIER	intron_variant	LOC_Os08g04270	LOC_Os08g04270.1		FIE
Chr8	2078765	CA	C	MODIFIER	intron_variant	LOC_Os08g04270	LOC_Os08g04270.1		FIE
Chr8	2079373	G	GATAT	MODIFIER	intron_variant	LOC_Os08g04270	LOC_Os08g04270.1		FIE
Chr8	2079980	TAAA	T	MODIFIER	intron_variant	LOC_Os08g04270	LOC_Os08g04270.1		FIE
Chr8	2083260	CA	C	MODIFIER	3_prime_UTR_variant	LOC_Os08g04270	LOC_Os08g04270.1		FIE
Chr8	2084564	GA	G	MODIFIER	5_prime_UTR_variant	LOC_Os08g04280	LOC_Os08g04280.1		Actin
Chr8	2085332	G	GT	MODIFIER	intron_variant	LOC_Os08g04280	LOC_Os08g04280.1		Actin
Chr8	2085901	T	A	MODIFIER	intron_variant	LOC_Os08g04280	LOC_Os08g04280.1		Actin
Chr8	2089743	CCA	C	MODIFIER	intron_variant	LOC_Os08g04280	LOC_Os08g04280.1		Actin
Chr8	2089788	A	G	MODIFIER	intron_variant	LOC_Os08g04280	LOC_Os08g04280.1		Actin
Chr8	2089886	A	G	MODIFIER	intron_variant	LOC_Os08g04280	LOC_Os08g04280.1		Actin
Chr8	2090523	C	CT	MODIFIER	intron_variant	LOC_Os08g04280	LOC_Os08g04280.1		Actin
Chr8	2091556	TG	T	MODIFIER	intron_variant	LOC_Os08g04280	LOC_Os08g04280.1		Actin
Chr8	3316393	GA	G	MODIFIER	intron_variant	LOC_Os08g06070	LOC_Os08g06070.1		ELF7
Chr8	3317026	C	G	MODIFIER	intron_variant	LOC_Os08g06070	LOC_Os08g06070.1		ELF7
Chr8	3317469	C	A	MODIFIER	intron_variant	LOC_Os08g06070	LOC_Os08g06070.1		ELF7
Chr8	3317493	C	T	MODIFIER	intron_variant	LOC_Os08g06070	LOC_Os08g06070.1		ELF7
Chr8	3366193	A	AT	LOW	splice_region_variant&intron_variant	LOC_Os08g06110	LOC_Os08g06110.3		LHY
Chr8	3366193	A	AT	MODIFIER	5_prime_UTR_variant	LOC_Os08g06110	LOC_Os08g06110.2		LHY
Chr8	3366708	T	G	LOW	synonymous_variant	LOC_Os08g06110	LOC_Os08g06110.2	p.Arg26Arg	LHY
Chr8	3367299	TGTTA	T	MODIFIER	intron_variant	LOC_Os08g06110	LOC_Os08g06110.2		LHY
Chr8	3367372	TA	T	MODIFIER	intron_variant	LOC_Os08g06110	LOC_Os08g06110.2		LHY
Chr8	3367488	A	C	MODIFIER	intron_variant	LOC_Os08g06110	LOC_Os08g06110.2		LHY
Chr8	3368044	G	GA	MODIFIER	intron_variant	LOC_Os08g06110	LOC_Os08g06110.2		LHY
Chr8	3368245	C	A	MODIFIER	intron_variant	LOC_Os08g06110	LOC_Os08g06110.2		LHY
Chr8	3368843	C	CT	MODIFIER	intron_variant	LOC_Os08g06110	LOC_Os08g06110.2		LHY
Chr8	3369334	A	ATGGTCTTATCTAG	MODIFIER	intron_variant	LOC_Os08g06110	LOC_Os08g06110.2		LHY
Chr8	3371410	C	T	MODERATE	missense_variant	LOC_Os08g06110	LOC_Os08g06110.2	p.His182Tyr	LHY
Chr8	5118811	T	TC	MODIFIER	3_prime_UTR_variant	LOC_Os08g08830	LOC_Os08g08830.1		PCFS4
Chr8	5120719	CA	C	MODIFIER	intron_variant	LOC_Os08g08830	LOC_Os08g08830.1		PCFS4
Chr8	5121981	TTTG	T	MODERATE	conservative_inframe_deletion	LOC_Os08g08830	LOC_Os08g08830.1	p.Gln672del	PCFS4
Chr8	5122644	T	TG	MODIFIER	intron_variant	LOC_Os08g08830	LOC_Os08g08830.1		PCFS4
Chr8	5123198	A	G	MODIFIER	intron_variant	LOC_Os08g08830	LOC_Os08g08830.1		PCFS4
Chr8	5124287	TA	T	MODIFIER	intron_variant	LOC_Os08g08830	LOC_Os08g08830.1		PCFS4
Chr8	5125944	C	CA	MODIFIER	intron_variant	LOC_Os08g08830	LOC_Os08g08830.1		PCFS4
Chr8	5126577	T	C	LOW	synonymous_variant	LOC_Os08g08830	LOC_Os08g08830.1	p.Gly111Gly	PCFS4
Chr8	5127897	G	C	MODERATE	missense_variant	LOC_Os08g08830	LOC_Os08g08830.1	p.Gln28Glu	PCFS4
Chr8	15115857	AT	A	MODIFIER	intron_variant	LOC_Os08g24946	LOC_Os08g24946.1		EDM2
Chr8	15116505	G	A	MODIFIER	intron_variant	LOC_Os08g24946	LOC_Os08g24946.1		EDM2
Chr8	15117549	CA	C	MODIFIER	intron_variant	LOC_Os08g24946	LOC_Os08g24946.1		EDM2
Chr8	15120662	C	A	MODIFIER	intron_variant	LOC_Os08g24946	LOC_Os08g24946.1		EDM2
Chr8	15121367	T	TTGCCACCTCTGATCTAGGATTAGTTGTCTACAAAGGTATATACATTAAGTAGAATTGGAAAGGCTGTCTTTCCCCCTCACATACCAAAGAAAA	MODIFIER	intron_variant	LOC_Os08g24946	LOC_Os08g24946.1		EDM2
Chr8	15122466	G	T	LOW	splice_region_variant&intron_variant	LOC_Os08g24946	LOC_Os08g24946.1		EDM2
Chr8	15123267	C	CCATACCTTGTTTATAACA	MODIFIER	intron_variant	LOC_Os08g24946	LOC_Os08g24946.1		EDM2
Chr8	15123458	A	AT	MODIFIER	intron_variant	LOC_Os08g24946	LOC_Os08g24946.1		EDM2
Chr8	15126793	G	T	MODIFIER	intron_variant	LOC_Os08g24946	LOC_Os08g24946.1		EDM2
Chr8	15127519	A	ATT	MODIFIER	intron_variant	LOC_Os08g24946	LOC_Os08g24946.1		EDM2
Chr8	15127598	TA	T	MODIFIER	intron_variant	LOC_Os08g24946	LOC_Os08g24946.1		EDM2
Chr8	18088033	G	GT	MODIFIER	intron_variant	LOC_Os08g29500	LOC_Os08g29500.2		NF-YB13
Chr8	18088252	C	CTT	MODIFIER	intron_variant	LOC_Os08g29500	LOC_Os08g29500.2		NF-YB13
Chr8	18088989	T	C	MODIFIER	intron_variant	LOC_Os08g29500	LOC_Os08g29500.2		NF-YB13
Chr8	18089258	G	T	MODIFIER	intron_variant	LOC_Os08g29500	LOC_Os08g29500.2		NF-YB13
Chr8	18090530	T	C	MODIFIER	intron_variant	LOC_Os08g29500	LOC_Os08g29500.2		NF-YB13
Chr8	18090687	A	AT	MODIFIER	intron_variant	LOC_Os08g29500	LOC_Os08g29500.2		NF-YB13
Chr8	18090877	G	GTT	MODIFIER	intron_variant	LOC_Os08g29500	LOC_Os08g29500.2		NF-YB13
Chr8	18090976	T	TG	MODIFIER	intron_variant	LOC_Os08g29500	LOC_Os08g29500.2		NF-YB13
Chr8	18090977	A	T	MODIFIER	intron_variant	LOC_Os08g29500	LOC_Os08g29500.2		NF-YB13
Chr8	18091724	T	C	MODIFIER	3_prime_UTR_variant	LOC_Os08g29500	LOC_Os08g29500.2		NF-YB13
Chr8	18091820	T	C	MODIFIER	3_prime_UTR_variant	LOC_Os08g29500	LOC_Os08g29500.2		NF-YB13
Chr8	20204671	TCTCC	T	MODIFIER	5_prime_UTR_variant	LOC_Os08g32620	LOC_Os08g32620.1		ES43b
Chr8	20206118	A	AC	MODIFIER	intron_variant	LOC_Os08g32620	LOC_Os08g32620.1		ES43b
Chr8	20814704	C	A	MODIFIER	5_prime_UTR_variant	LOC_Os08g33370	LOC_Os08g33370.2		GF14c
Chr8	20814704	C	A	MODIFIER	intron_variant	LOC_Os08g33370	LOC_Os08g33370.1		GF14c
Chr8	20815153	TAAATAAATAAATAAATAAA	T	MODIFIER	5_prime_UTR_variant	LOC_Os08g33370	LOC_Os08g33370.2		GF14c
Chr8	20815153	TAAATAAATAAATAAATAAA	T	MODIFIER	intron_variant	LOC_Os08g33370	LOC_Os08g33370.1		GF14c
Chr8	20815455	C	CAA	MODIFIER	5_prime_UTR_variant	LOC_Os08g33370	LOC_Os08g33370.2		GF14c
Chr8	20815455	C	CAA	MODIFIER	intron_variant	LOC_Os08g33370	LOC_Os08g33370.1		GF14c
Chr8	20815563	T	TGGCGGC	MODIFIER	5_prime_UTR_variant	LOC_Os08g33370	LOC_Os08g33370.1		GF14c
Chr8	26507346	AAAGAAG	A	MODERATE	conservative_inframe_deletion	LOC_Os08g41950	LOC_Os08g41950.1	p.Lys11_Lys12del	OsMADS7
Chr8	26507537	T	C	MODIFIER	intron_variant	LOC_Os08g41950	LOC_Os08g41950.1		OsMADS7
Chr8	26507776	GGACGC	G	MODIFIER	5_prime_UTR_variant	LOC_Os08g41950	LOC_Os08g41950.2		OsMADS7
Chr8	26507776	GGACGC	G	MODIFIER	intron_variant	LOC_Os08g41950	LOC_Os08g41950.1		OsMADS7
Chr8	26508802	C	T	MODIFIER	intron_variant	LOC_Os08g41950	LOC_Os08g41950.1		OsMADS7
Chr8	26508803	A	C	MODIFIER	intron_variant	LOC_Os08g41950	LOC_Os08g41950.1		OsMADS7
Chr8	26509867	C	T	MODIFIER	intron_variant	LOC_Os08g41950	LOC_Os08g41950.1		OsMADS7
Chr8	26509890	T	C	LOW	splice_region_variant&intron_variant	LOC_Os08g41950	LOC_Os08g41950.1		OsMADS7
Chr8	26509890	T	C	MODIFIER	intron_variant	LOC_Os08g41950	LOC_Os08g41950.2		OsMADS7
Chr8	26509915	C	T	LOW	synonymous_variant	LOC_Os08g41950	LOC_Os08g41950.1	p.Leu147Leu	OsMADS7
Chr8	26509915	C	T	MODIFIER	intron_variant	LOC_Os08g41950	LOC_Os08g41950.2		OsMADS7
Chr8	26509982	GTA	G	HIGH	frameshift_variant	LOC_Os08g41950	LOC_Os08g41950.1	p.Met170fs	OsMADS7
Chr8	26509982	GTA	G	MODIFIER	intron_variant	LOC_Os08g41950	LOC_Os08g41950.2		OsMADS7
Chr8	26510024	GAA	G	MODIFIER	intron_variant	LOC_Os08g41950	LOC_Os08g41950.1		OsMADS7
Chr8	26510372	T	TA	MODIFIER	intron_variant	LOC_Os08g41950	LOC_Os08g41950.1		OsMADS7
Chr8	26510823	T	C	MODIFIER	intron_variant	LOC_Os08g41950	LOC_Os08g41950.1		OsMADS7
Chr8	26510848	G	A	MODIFIER	intron_variant	LOC_Os08g41950	LOC_Os08g41950.1		OsMADS7
Chr8	26510885	T	C	MODIFIER	intron_variant	LOC_Os08g41950	LOC_Os08g41950.1		OsMADS7
Chr8	26510920	G	T	MODIFIER	intron_variant	LOC_Os08g41950	LOC_Os08g41950.1		OsMADS7
Chr8	26511835	AGCTAG	A	MODIFIER	intron_variant	LOC_Os08g41950	LOC_Os08g41950.1		OsMADS7
Chr8	26511896	AT	A	MODIFIER	intron_variant	LOC_Os08g41950	LOC_Os08g41950.1		OsMADS7
Chr8	27548806	A	AAATCGATGAGC	MODIFIER	intron_variant	LOC_Os08g43550	LOC_Os08g43550.1		MYB
Chr8	27549095	A	G	LOW	synonymous_variant	LOC_Os08g43550	LOC_Os08g43550.1	p.Thr12Thr	MYB
Chr8	27991567	GA	G	MODIFIER	5_prime_UTR_variant	LOC_Os08g44510	LOC_Os08g44510.1		SPY
Chr8	27991672	T	C	MODIFIER	5_prime_UTR_variant	LOC_Os08g44510	LOC_Os08g44510.1		SPY
Chr8	27992121	C	CT	MODIFIER	intron_variant	LOC_Os08g44510	LOC_Os08g44510.1		SPY
Chr8	27994060	A	G	MODIFIER	intron_variant	LOC_Os08g44510	LOC_Os08g44510.1		SPY
Chr8	27994339	T	A	MODIFIER	intron_variant	LOC_Os08g44510	LOC_Os08g44510.1		SPY
Chr8	27995520	T	C	MODIFIER	intron_variant	LOC_Os08g44510	LOC_Os08g44510.1		SPY
Chr8	27997736	A	T	MODIFIER	intron_variant	LOC_Os08g44510	LOC_Os08g44510.1		SPY
Chr8	27998374	A	G	MODIFIER	intron_variant	LOC_Os08g44510	LOC_Os08g44510.1		SPY
Chr8	28132949	CT	C	MODIFIER	intron_variant	LOC_Os08g44770	LOC_Os08g44770.1		CSD2
Chr8	28134043	A	T	MODIFIER	intron_variant	LOC_Os08g44770	LOC_Os08g44770.1		CSD2
Chr8	28135509	C	CACT	MODIFIER	3_prime_UTR_variant	LOC_Os08g44770	LOC_Os08g44770.1		CSD2
Chr9	1792057	G	GA	MODIFIER	intron_variant	LOC_Os09g03610	LOC_Os09g03610.1		FCA
Chr9	1797083	T	A	MODERATE	missense_variant	LOC_Os09g03610	LOC_Os09g03610.1	p.Leu441Gln	FCA
Chr9	1798366	C	T	MODIFIER	intron_variant	LOC_Os09g03610	LOC_Os09g03610.1		FCA
Chr9	2601653	CGACTCATTTGGTTG	C	MODIFIER	3_prime_UTR_variant	LOC_Os09g04890	LOC_Os09g04890.1		ATX-1
Chr9	2601857	T	C	MODIFIER	3_prime_UTR_variant	LOC_Os09g04890	LOC_Os09g04890.1		ATX-1
Chr9	2602701	TAAA	T	MODIFIER	intron_variant	LOC_Os09g04890	LOC_Os09g04890.1		ATX-1
Chr9	2602926	CAA	C	MODIFIER	intron_variant	LOC_Os09g04890	LOC_Os09g04890.1		ATX-1
Chr9	2604826	AT	A	MODIFIER	intron_variant	LOC_Os09g04890	LOC_Os09g04890.1		ATX-1
Chr9	2605361	AAGTT	A	MODIFIER	intron_variant	LOC_Os09g04890	LOC_Os09g04890.1		ATX-1
Chr9	2605476	T	TGGA	MODIFIER	intron_variant	LOC_Os09g04890	LOC_Os09g04890.1		ATX-1
Chr9	2606780	T	TAA	MODIFIER	intron_variant	LOC_Os09g04890	LOC_Os09g04890.1		ATX-1
Chr9	2607932	ATT	A	MODIFIER	intron_variant	LOC_Os09g04890	LOC_Os09g04890.1		ATX-1
Chr9	2607949	T	A	MODIFIER	intron_variant	LOC_Os09g04890	LOC_Os09g04890.1		ATX-1
Chr9	2607951	C	T	MODIFIER	intron_variant	LOC_Os09g04890	LOC_Os09g04890.1		ATX-1
Chr9	2610912	T	TTTTATATATTAGACTAATAGCATACTTGGTTGTGATTCATTGCA	MODIFIER	intron_variant	LOC_Os09g04890	LOC_Os09g04890.1		ATX-1
Chr9	2611373	A	ATCG	MODIFIER	intron_variant	LOC_Os09g04890	LOC_Os09g04890.1		ATX-1
Chr9	2611374	A	AT	MODIFIER	intron_variant	LOC_Os09g04890	LOC_Os09g04890.1		ATX-1
Chr9	3048831	GTT	G	MODIFIER	intron_variant	LOC_Os09g06464	LOC_Os09g06464.1		OsCO3
Chr9	3049263	G	A	MODIFIER	intron_variant	LOC_Os09g06464	LOC_Os09g06464.1		OsCO3
Chr9	3049272	GA	G	MODIFIER	intron_variant	LOC_Os09g06464	LOC_Os09g06464.1		OsCO3
Chr9	3049846	C	T	MODIFIER	intron_variant	LOC_Os09g06464	LOC_Os09g06464.1		OsCO3
Chr9	3049905	G	A	MODIFIER	intron_variant	LOC_Os09g06464	LOC_Os09g06464.1		OsCO3
Chr9	3051228	GA	G	MODIFIER	intron_variant	LOC_Os09g06464	LOC_Os09g06464.1		OsCO3
Chr9	3051352	C	G	MODIFIER	intron_variant	LOC_Os09g06464	LOC_Os09g06464.1		OsCO3
Chr9	3051462	C	T	MODIFIER	intron_variant	LOC_Os09g06464	LOC_Os09g06464.1		OsCO3
Chr9	3052498	AT	A	MODIFIER	intron_variant	LOC_Os09g06464	LOC_Os09g06464.1		OsCO3
Chr9	3052500	T	C	MODIFIER	intron_variant	LOC_Os09g06464	LOC_Os09g06464.1		OsCO3
Chr9	3053332	AT	A	MODIFIER	intron_variant	LOC_Os09g06464	LOC_Os09g06464.1		OsCO3
Chr9	3054794	A	AAC	MODIFIER	intron_variant	LOC_Os09g06464	LOC_Os09g06464.1		OsCO3
Chr9	3055962	G	A	MODIFIER	intron_variant	LOC_Os09g06464	LOC_Os09g06464.1		OsCO3
Chr9	3056548	C	T	MODIFIER	intron_variant	LOC_Os09g06464	LOC_Os09g06464.1		OsCO3
Chr9	3056583	G	A	MODIFIER	intron_variant	LOC_Os09g06464	LOC_Os09g06464.1		OsCO3
Chr9	3056885	A	T	MODIFIER	intron_variant	LOC_Os09g06464	LOC_Os09g06464.1		OsCO3
Chr9	3057510	A	G	MODIFIER	intron_variant	LOC_Os09g06464	LOC_Os09g06464.1		OsCO3
Chr9	3057782	G	GGCTAAATGTGTTTGATT	MODIFIER	intron_variant	LOC_Os09g06464	LOC_Os09g06464.1		OsCO3
Chr9	3058534	C	G	MODIFIER	intron_variant	LOC_Os09g06464	LOC_Os09g06464.1		OsCO3
Chr9	3058537	A	G	MODIFIER	intron_variant	LOC_Os09g06464	LOC_Os09g06464.1		OsCO3
Chr9	3060497	T	TC	MODIFIER	intron_variant	LOC_Os09g06464	LOC_Os09g06464.1		OsCO3
Chr9	3061098	G	A	MODIFIER	intron_variant	LOC_Os09g06464	LOC_Os09g06464.1		OsCO3
Chr9	3061795	TAC	T	MODIFIER	intron_variant	LOC_Os09g06464	LOC_Os09g06464.1		OsCO3
Chr9	3061995	C	CT	MODIFIER	intron_variant	LOC_Os09g06464	LOC_Os09g06464.1		OsCO3
Chr9	3062159	GT	G	MODIFIER	intron_variant	LOC_Os09g06464	LOC_Os09g06464.1		OsCO3
Chr9	3062426	A	AAT	MODIFIER	intron_variant	LOC_Os09g06464	LOC_Os09g06464.1		OsCO3
Chr9	3063149	G	GC	MODIFIER	intron_variant	LOC_Os09g06464	LOC_Os09g06464.1		OsCO3
Chr9	3063244	GTTGGTC	G	MODIFIER	intron_variant	LOC_Os09g06464	LOC_Os09g06464.1		OsCO3
Chr9	3063523	ATTTATTTAC	A	MODIFIER	intron_variant	LOC_Os09g06464	LOC_Os09g06464.1		OsCO3
Chr9	3670797	G	GAA	MODIFIER	intron_variant	LOC_Os09g07380	LOC_Os09g07380.1		-
Chr9	3671364	TA	T	MODIFIER	intron_variant	LOC_Os09g07380	LOC_Os09g07380.1		-
Chr9	3672840	A	AT	MODIFIER	intron_variant	LOC_Os09g07380	LOC_Os09g07380.1		-
Chr9	3673208	GA	G	MODIFIER	intron_variant	LOC_Os09g07380	LOC_Os09g07380.1		-
Chr9	3675464	GGGACA	G	MODIFIER	5_prime_UTR_variant	LOC_Os09g07380	LOC_Os09g07380.1		-
Chr9	3675471	CCTCAGGCG	C	MODIFIER	5_prime_UTR_variant	LOC_Os09g07380	LOC_Os09g07380.1		-
Chr9	3675519	C	CT	MODIFIER	5_prime_UTR_variant	LOC_Os09g07380	LOC_Os09g07380.1		-
Chr9	3752541	TAGA	T	LOW	splice_region_variant&intron_variant	LOC_Os09g07500	LOC_Os09g07500.1		OsPRP3
Chr9	3752899	TA	T	MODIFIER	intron_variant	LOC_Os09g07500	LOC_Os09g07500.1		OsPRP3
Chr9	3753477	T	C	LOW	synonymous_variant	LOC_Os09g07500	LOC_Os09g07500.1	p.Leu44Leu	OsPRP3
Chr9	3753477	T	C	LOW	synonymous_variant	LOC_Os09g07500	LOC_Os09g07500.2	p.Leu31Leu	OsPRP3
Chr9	3753477	T	C	LOW	5_prime_UTR_premature_start_codon_gain_variant	LOC_Os09g07500	LOC_Os09g07500.3		OsPRP3
Chr9	3753477	T	C	MODIFIER	5_prime_UTR_variant	LOC_Os09g07500	LOC_Os09g07500.3		OsPRP3
Chr9	3753765	C	A	MODIFIER	intron_variant	LOC_Os09g07500	LOC_Os09g07500.3		OsPRP3
Chr9	7914123	A	T	MODIFIER	5_prime_UTR_variant	LOC_Os09g13610	LOC_Os09g13610.1		PFT1
Chr9	7914630	T	C	MODIFIER	intron_variant	LOC_Os09g13610	LOC_Os09g13610.1		PFT1
Chr9	7915315	CAAT	C	MODIFIER	intron_variant	LOC_Os09g13610	LOC_Os09g13610.1		PFT1
Chr9	7915656	A	AC	MODIFIER	intron_variant	LOC_Os09g13610	LOC_Os09g13610.1		PFT1
Chr9	7916313	CTT	C	MODIFIER	intron_variant	LOC_Os09g13610	LOC_Os09g13610.1		PFT1
Chr9	7917669	TG	T	MODIFIER	intron_variant	LOC_Os09g13610	LOC_Os09g13610.1		PFT1
Chr9	7919962	CT	C	MODIFIER	intron_variant	LOC_Os09g13610	LOC_Os09g13610.1		PFT1
Chr9	7921425	GAC	G	MODIFIER	intron_variant	LOC_Os09g13610	LOC_Os09g13610.1		PFT1
Chr9	7921459	A	T	MODIFIER	intron_variant	LOC_Os09g13610	LOC_Os09g13610.1		PFT1
Chr9	7921702	G	A	MODIFIER	intron_variant	LOC_Os09g13610	LOC_Os09g13610.1		PFT1
Chr9	7922246	AAATT	A	MODIFIER	intron_variant	LOC_Os09g13610	LOC_Os09g13610.1		PFT1
Chr9	7922699	T	C	MODIFIER	3_prime_UTR_variant	LOC_Os09g13610	LOC_Os09g13610.3		PFT1
Chr9	7922699	T	C	MODIFIER	intron_variant	LOC_Os09g13610	LOC_Os09g13610.1		PFT1
Chr9	7922918	CT	C	MODIFIER	intron_variant	LOC_Os09g13610	LOC_Os09g13610.1		PFT1
Chr9	7923272	T	C	MODIFIER	intron_variant	LOC_Os09g13610	LOC_Os09g13610.1		PFT1
Chr9	7923740	C	T	LOW	synonymous_variant	LOC_Os09g13610	LOC_Os09g13610.1	p.His601His	PFT1
Chr9	7924879	G	GTGCGGGGATGGGGCAGCAGCAAC	HIGH	frameshift_variant	LOC_Os09g13610	LOC_Os09g13610.1	p.Tyr805fs	PFT1
Chr9	7924883	A	AGATGGTCGGCGCG	HIGH	frameshift_variant	LOC_Os09g13610	LOC_Os09g13610.1	p.Gly800fs	PFT1
Chr9	7924934	G	A	MODERATE	missense_variant	LOC_Os09g13610	LOC_Os09g13610.1	p.Met816Ile	PFT1
Chr9	7925066	CCCTTTT	C	MODIFIER	3_prime_UTR_variant	LOC_Os09g13610	LOC_Os09g13610.1		PFT1
Chr9	7925075	C	G	MODIFIER	3_prime_UTR_variant	LOC_Os09g13610	LOC_Os09g13610.1		PFT1
Chr9	7925076	TGCA	T	MODIFIER	3_prime_UTR_variant	LOC_Os09g13610	LOC_Os09g13610.1		PFT1
Chr9	7925080	C	T	MODIFIER	3_prime_UTR_variant	LOC_Os09g13610	LOC_Os09g13610.1		PFT1
Chr9	7925286	G	GGAATTTATCATTTCATTGGTTGGTACA	MODIFIER	3_prime_UTR_variant	LOC_Os09g13610	LOC_Os09g13610.1		PFT1
Chr9	7925622	G	C	MODIFIER	3_prime_UTR_variant	LOC_Os09g13630	LOC_Os09g13630.1		VEF
Chr9	7925665	T	C	MODIFIER	3_prime_UTR_variant	LOC_Os09g13630	LOC_Os09g13630.1		VEF
Chr9	7926063	G	A	MODIFIER	intron_variant	LOC_Os09g13630	LOC_Os09g13630.1		VEF
Chr9	7926401	GA	G	MODIFIER	intron_variant	LOC_Os09g13630	LOC_Os09g13630.1		VEF
Chr9	7926486	T	C	MODIFIER	intron_variant	LOC_Os09g13630	LOC_Os09g13630.1		VEF
Chr9	7926776	A	T	MODIFIER	intron_variant	LOC_Os09g13630	LOC_Os09g13630.1		VEF
Chr9	7927203	C	T	MODIFIER	intron_variant	LOC_Os09g13630	LOC_Os09g13630.1		VEF
Chr9	7927220	CA	C	MODIFIER	intron_variant	LOC_Os09g13630	LOC_Os09g13630.1		VEF
Chr9	7927244	TA	T	MODIFIER	intron_variant	LOC_Os09g13630	LOC_Os09g13630.1		VEF
Chr9	7927435	G	T	MODIFIER	intron_variant	LOC_Os09g13630	LOC_Os09g13630.1		VEF
Chr9	7927617	T	C	MODIFIER	intron_variant	LOC_Os09g13630	LOC_Os09g13630.1		VEF
Chr9	7927904	T	A	MODIFIER	intron_variant	LOC_Os09g13630	LOC_Os09g13630.1		VEF
Chr9	7928247	TG	T	MODIFIER	intron_variant	LOC_Os09g13630	LOC_Os09g13630.1		VEF
Chr9	7928489	C	A	MODIFIER	intron_variant	LOC_Os09g13630	LOC_Os09g13630.1		VEF
Chr9	7928775	C	A	MODIFIER	intron_variant	LOC_Os09g13630	LOC_Os09g13630.1		VEF
Chr9	7929054	A	G	MODIFIER	intron_variant	LOC_Os09g13630	LOC_Os09g13630.1		VEF
Chr9	7929238	C	T	MODIFIER	intron_variant	LOC_Os09g13630	LOC_Os09g13630.1		VEF
Chr9	7929867	T	C	MODIFIER	intron_variant	LOC_Os09g13630	LOC_Os09g13630.1		VEF
Chr9	7931835	A	G	MODIFIER	intron_variant	LOC_Os09g13630	LOC_Os09g13630.1		VEF
Chr9	7932011	CTTT	C	MODIFIER	intron_variant	LOC_Os09g13630	LOC_Os09g13630.1		VEF
Chr9	7932248	A	G	MODIFIER	intron_variant	LOC_Os09g13630	LOC_Os09g13630.1		VEF
Chr9	7932341	G	A	MODIFIER	intron_variant	LOC_Os09g13630	LOC_Os09g13630.1		VEF
Chr9	7932846	C	CG	MODIFIER	intron_variant	LOC_Os09g13630	LOC_Os09g13630.1		VEF
Chr9	7933180	AC	A	MODIFIER	intron_variant	LOC_Os09g13630	LOC_Os09g13630.1		VEF
Chr9	7934434	G	A	MODIFIER	intron_variant	LOC_Os09g13630	LOC_Os09g13630.1		VEF
Chr9	7935876	C	CA	MODIFIER	intron_variant	LOC_Os09g13630	LOC_Os09g13630.1		VEF
Chr9	7936052	G	A	MODIFIER	intron_variant	LOC_Os09g13630	LOC_Os09g13630.1		VEF
Chr9	7936356	A	C	MODIFIER	intron_variant	LOC_Os09g13630	LOC_Os09g13630.1		VEF
Chr9	7937023	T	C	MODIFIER	intron_variant	LOC_Os09g13630	LOC_Os09g13630.1		VEF
Chr9	7937065	T	G	MODIFIER	intron_variant	LOC_Os09g13630	LOC_Os09g13630.1		VEF
Chr9	7937160	A	G	MODIFIER	intron_variant	LOC_Os09g13630	LOC_Os09g13630.1		VEF
Chr9	17190027	A	AGGCGC	MODIFIER	5_prime_UTR_variant	LOC_Os09g28310	LOC_Os09g28310.1		bZIP72
Chr9	17190276	ACAGGGTTCG	A	MODERATE	conservative_inframe_deletion	LOC_Os09g28310	LOC_Os09g28310.1	p.Gln37_Ser39del	bZIP72
Chr9	17193343	T	G	MODIFIER	intron_variant	LOC_Os09g28310	LOC_Os09g28310.1		bZIP72
Chr9	17193970	A	AG	MODIFIER	3_prime_UTR_variant	LOC_Os09g28310	LOC_Os09g28310.1		bZIP72
Chr9	17790460	A	AT	MODIFIER	3_prime_UTR_variant	LOC_Os09g29310	LOC_Os09g29310.1		ATL6l
Chr9	17790931	G	C	MODERATE	missense_variant	LOC_Os09g29310	LOC_Os09g29310.1	p.Pro353Ala	ATL6l
Chr9	17790998	A	G	LOW	synonymous_variant	LOC_Os09g29310	LOC_Os09g29310.1	p.Gly330Gly	ATL6l
Chr9	19653469	TGGA	T	MODIFIER	5_prime_UTR_variant	LOC_Os09g32948	LOC_Os09g32948.1		OsMADS8
Chr9	19654287	GTA	G	MODIFIER	intron_variant	LOC_Os09g32948	LOC_Os09g32948.1		OsMADS8
Chr9	19654321	T	G	MODIFIER	intron_variant	LOC_Os09g32948	LOC_Os09g32948.1		OsMADS8
Chr9	19654757	T	C	MODIFIER	intron_variant	LOC_Os09g32948	LOC_Os09g32948.1		OsMADS8
Chr9	19655206	T	G	MODIFIER	intron_variant	LOC_Os09g32948	LOC_Os09g32948.1		OsMADS8
Chr9	19655803	T	C	MODIFIER	intron_variant	LOC_Os09g32948	LOC_Os09g32948.1		OsMADS8
Chr9	19655857	AGGG	A	MODIFIER	intron_variant	LOC_Os09g32948	LOC_Os09g32948.1		OsMADS8
Chr9	19655862	G	A	MODIFIER	intron_variant	LOC_Os09g32948	LOC_Os09g32948.1		OsMADS8
Chr9	19656089	A	T	MODIFIER	intron_variant	LOC_Os09g32948	LOC_Os09g32948.1		OsMADS8
Chr9	19656322	C	G	MODERATE	missense_variant	LOC_Os09g32948	LOC_Os09g32948.1	p.Phe73Leu	OsMADS8
Chr9	19656925	GCA	G	MODIFIER	intron_variant	LOC_Os09g32948	LOC_Os09g32948.1		OsMADS8
Chr9	19657101	T	TTA	MODIFIER	intron_variant	LOC_Os09g32948	LOC_Os09g32948.1		OsMADS8
Chr9	19657239	GA	G	MODIFIER	intron_variant	LOC_Os09g32948	LOC_Os09g32948.1		OsMADS8
Chr9	19657485	C	T	MODIFIER	intron_variant	LOC_Os09g32948	LOC_Os09g32948.1		OsMADS8
Chr9	19657499	C	CTT	MODIFIER	intron_variant	LOC_Os09g32948	LOC_Os09g32948.1		OsMADS8
Chr9	19657567	T	C	MODIFIER	intron_variant	LOC_Os09g32948	LOC_Os09g32948.1		OsMADS8
Chr9	19657591	C	T	MODIFIER	intron_variant	LOC_Os09g32948	LOC_Os09g32948.1		OsMADS8
Chr9	19657920	A	G	MODIFIER	intron_variant	LOC_Os09g32948	LOC_Os09g32948.1		OsMADS8
Chr9	19657942	C	T	MODIFIER	intron_variant	LOC_Os09g32948	LOC_Os09g32948.1		OsMADS8
Chr9	19658511	T	C	MODIFIER	intron_variant	LOC_Os09g32948	LOC_Os09g32948.1		OsMADS8
Chr9	19658634	GA	G	MODIFIER	intron_variant	LOC_Os09g32948	LOC_Os09g32948.1		OsMADS8
Chr9	19659069	T	C	MODIFIER	intron_variant	LOC_Os09g32948	LOC_Os09g32948.1		OsMADS8
Chr9	20107179	AAC	A	MODIFIER	3_prime_UTR_variant	LOC_Os09g34070	LOC_Os09g34070.2		FPA
Chr9	20107254	G	A	MODIFIER	3_prime_UTR_variant	LOC_Os09g34070	LOC_Os09g34070.2		FPA
Chr9	20107342	G	GGCGC	MODIFIER	3_prime_UTR_variant	LOC_Os09g34070	LOC_Os09g34070.2		FPA
Chr9	20107547	C	CT	MODIFIER	intron_variant	LOC_Os09g34070	LOC_Os09g34070.2		FPA
Chr9	20107592	C	A	MODIFIER	intron_variant	LOC_Os09g34070	LOC_Os09g34070.2		FPA
Chr9	20107654	AT	A	MODIFIER	intron_variant	LOC_Os09g34070	LOC_Os09g34070.2		FPA
Chr9	20107686	A	AG	MODIFIER	intron_variant	LOC_Os09g34070	LOC_Os09g34070.2		FPA
Chr9	20107803	TC	T	MODIFIER	intron_variant	LOC_Os09g34070	LOC_Os09g34070.2		FPA
Chr9	20107808	G	A	MODIFIER	intron_variant	LOC_Os09g34070	LOC_Os09g34070.2		FPA
Chr9	20108039	G	GT	MODIFIER	intron_variant	LOC_Os09g34070	LOC_Os09g34070.2		FPA
Chr9	20108073	G	A	MODIFIER	intron_variant	LOC_Os09g34070	LOC_Os09g34070.2		FPA
Chr9	20108253	C	T	MODIFIER	intron_variant	LOC_Os09g34070	LOC_Os09g34070.2		FPA
Chr9	20108269	A	G	MODIFIER	intron_variant	LOC_Os09g34070	LOC_Os09g34070.2		FPA
Chr9	20108345	T	C	MODIFIER	intron_variant	LOC_Os09g34070	LOC_Os09g34070.2		FPA
Chr9	20108374	A	AC	MODIFIER	intron_variant	LOC_Os09g34070	LOC_Os09g34070.2		FPA
Chr9	20108382	A	AT	MODIFIER	intron_variant	LOC_Os09g34070	LOC_Os09g34070.2		FPA
Chr9	20108456	G	C	MODIFIER	intron_variant	LOC_Os09g34070	LOC_Os09g34070.2		FPA
Chr9	20108591	G	A	MODIFIER	intron_variant	LOC_Os09g34070	LOC_Os09g34070.2		FPA
Chr9	20108865	A	G	MODIFIER	intron_variant	LOC_Os09g34070	LOC_Os09g34070.2		FPA
Chr9	20108920	G	A	MODIFIER	intron_variant	LOC_Os09g34070	LOC_Os09g34070.2		FPA
Chr9	20109200	T	A	MODIFIER	intron_variant	LOC_Os09g34070	LOC_Os09g34070.2		FPA
Chr9	20109463	CCT	C	MODIFIER	intron_variant	LOC_Os09g34070	LOC_Os09g34070.2		FPA
Chr9	20109611	A	ATTTCATTGAATACTTTAGGTTAG	MODIFIER	intron_variant	LOC_Os09g34070	LOC_Os09g34070.2		FPA
Chr9	20110107	A	G	MODIFIER	3_prime_UTR_variant	LOC_Os09g34070	LOC_Os09g34070.1		FPA
Chr9	20110107	A	G	MODIFIER	intron_variant	LOC_Os09g34070	LOC_Os09g34070.2		FPA
Chr9	20110231	C	T	MODIFIER	3_prime_UTR_variant	LOC_Os09g34070	LOC_Os09g34070.1		FPA
Chr9	20110231	C	T	MODIFIER	intron_variant	LOC_Os09g34070	LOC_Os09g34070.2		FPA
Chr9	20110321	CAT	C	MODIFIER	3_prime_UTR_variant	LOC_Os09g34070	LOC_Os09g34070.1		FPA
Chr9	20110321	CAT	C	MODIFIER	intron_variant	LOC_Os09g34070	LOC_Os09g34070.2		FPA
Chr9	20110941	C	T	LOW	synonymous_variant	LOC_Os09g34070	LOC_Os09g34070.1	p.Thr798Thr	FPA
Chr9	20111156	C	T	MODERATE	missense_variant	LOC_Os09g34070	LOC_Os09g34070.1	p.Gly727Ser	FPA
Chr9	20111658	G	A	LOW	synonymous_variant	LOC_Os09g34070	LOC_Os09g34070.1	p.His559His	FPA
Chr9	20112821	T	C	MODIFIER	intron_variant	LOC_Os09g34070	LOC_Os09g34070.1		FPA
Chr9	20112941	A	AT	MODIFIER	intron_variant	LOC_Os09g34070	LOC_Os09g34070.1		FPA
Chr9	20113339	G	A	MODIFIER	intron_variant	LOC_Os09g34070	LOC_Os09g34070.1		FPA
Chr9	20113347	C	A	MODIFIER	intron_variant	LOC_Os09g34070	LOC_Os09g34070.1		FPA
Chr9	20113393	T	A	MODIFIER	intron_variant	LOC_Os09g34070	LOC_Os09g34070.1		FPA
Chr9	20113429	C	G	MODIFIER	intron_variant	LOC_Os09g34070	LOC_Os09g34070.1		FPA
Chr9	20113663	A	C	MODIFIER	intron_variant	LOC_Os09g34070	LOC_Os09g34070.1		FPA
Chr9	20114510	ATTTTT	A	MODIFIER	5_prime_UTR_variant	LOC_Os09g34070	LOC_Os09g34070.1		FPA
Chr9	21292010	C	CTT	MODIFIER	5_prime_UTR_variant	LOC_Os09g36910	LOC_Os09g36910.1		FD1
Chr9	21292370	T	C	MODERATE	missense_variant	LOC_Os09g36910	LOC_Os09g36910.1	p.Phe77Ser	FD1
Chr9	21292422	G	T	LOW	synonymous_variant	LOC_Os09g36910	LOC_Os09g36910.1	p.Pro94Pro	FD1
Chr9	21292469	GCGC	G	MODERATE	conservative_inframe_deletion	LOC_Os09g36910	LOC_Os09g36910.1	p.Ala116del	FD1
Chr9	21292701	T	A	MODIFIER	intron_variant	LOC_Os09g36910	LOC_Os09g36910.1		FD1
Chr9	21292716	TTGC	T	MODIFIER	intron_variant	LOC_Os09g36910	LOC_Os09g36910.1		FD1
Chr9	21292826	T	C	MODERATE	missense_variant	LOC_Os09g36910	LOC_Os09g36910.1	p.Val181Ala	FD1
Chr9	22287213	G	T	MODIFIER	3_prime_UTR_variant	LOC_Os09g38790	LOC_Os09g38790.1		ZOS9-19
Chr9	22287216	CAT	C	MODIFIER	3_prime_UTR_variant	LOC_Os09g38790	LOC_Os09g38790.1		ZOS9-19
Chr9	22287221	G	T	MODIFIER	3_prime_UTR_variant	LOC_Os09g38790	LOC_Os09g38790.1		ZOS9-19
Chr9	22287228	A	T	MODIFIER	3_prime_UTR_variant	LOC_Os09g38790	LOC_Os09g38790.1		ZOS9-19
Chr9	22287230	T	A	MODIFIER	3_prime_UTR_variant	LOC_Os09g38790	LOC_Os09g38790.1		ZOS9-19
Chr9	22287249	C	T	MODIFIER	3_prime_UTR_variant	LOC_Os09g38790	LOC_Os09g38790.1		ZOS9-19
Chr9	22287250	C	T	MODIFIER	3_prime_UTR_variant	LOC_Os09g38790	LOC_Os09g38790.1		ZOS9-19
Chr9	22287284	T	A	MODIFIER	3_prime_UTR_variant	LOC_Os09g38790	LOC_Os09g38790.1		ZOS9-19
Chr9	22287443	C	T	MODIFIER	3_prime_UTR_variant	LOC_Os09g38790	LOC_Os09g38790.1		ZOS9-19
Chr9	22287506	A	G	MODIFIER	3_prime_UTR_variant	LOC_Os09g38790	LOC_Os09g38790.1		ZOS9-19
Chr9	22287554	T	C	MODIFIER	3_prime_UTR_variant	LOC_Os09g38790	LOC_Os09g38790.1		ZOS9-19
Chr9	22287558	A	G	MODIFIER	3_prime_UTR_variant	LOC_Os09g38790	LOC_Os09g38790.1		ZOS9-19
Chr9	22287616	T	C	LOW	synonymous_variant	LOC_Os09g38790	LOC_Os09g38790.3	p.Ala329Ala	ZOS9-19
Chr9	22287616	T	C	MODIFIER	3_prime_UTR_variant	LOC_Os09g38790	LOC_Os09g38790.1		ZOS9-19
Chr9	22287666	G	A	MODIFIER	3_prime_UTR_variant	LOC_Os09g38790	LOC_Os09g38790.1		ZOS9-19
Chr9	22287666	G	A	MODIFIER	intron_variant	LOC_Os09g38790	LOC_Os09g38790.2		ZOS9-19
Chr9	22287681	T	C	MODIFIER	3_prime_UTR_variant	LOC_Os09g38790	LOC_Os09g38790.1		ZOS9-19
Chr9	22287681	T	C	MODIFIER	intron_variant	LOC_Os09g38790	LOC_Os09g38790.2		ZOS9-19
Chr9	22287699	A	C	MODIFIER	3_prime_UTR_variant	LOC_Os09g38790	LOC_Os09g38790.1		ZOS9-19
Chr9	22287699	A	C	MODIFIER	intron_variant	LOC_Os09g38790	LOC_Os09g38790.2		ZOS9-19
Chr9	22287705	A	T	MODIFIER	3_prime_UTR_variant	LOC_Os09g38790	LOC_Os09g38790.1		ZOS9-19
Chr9	22287705	A	T	MODIFIER	intron_variant	LOC_Os09g38790	LOC_Os09g38790.2		ZOS9-19
Chr9	22287706	A	G	MODIFIER	3_prime_UTR_variant	LOC_Os09g38790	LOC_Os09g38790.1		ZOS9-19
Chr9	22287706	A	G	MODIFIER	intron_variant	LOC_Os09g38790	LOC_Os09g38790.2		ZOS9-19
Chr9	22287921	C	T	MODIFIER	3_prime_UTR_variant	LOC_Os09g38790	LOC_Os09g38790.1		ZOS9-19
Chr9	22287921	C	T	MODIFIER	intron_variant	LOC_Os09g38790	LOC_Os09g38790.3		ZOS9-19
Chr9	22288128	T	TCA	MODIFIER	3_prime_UTR_variant	LOC_Os09g38790	LOC_Os09g38790.1		ZOS9-19
Chr9	22288128	T	TCA	MODIFIER	intron_variant	LOC_Os09g38790	LOC_Os09g38790.3		ZOS9-19
Chr9	22288150	A	T	MODIFIER	3_prime_UTR_variant	LOC_Os09g38790	LOC_Os09g38790.1		ZOS9-19
Chr9	22288150	A	T	MODIFIER	intron_variant	LOC_Os09g38790	LOC_Os09g38790.3		ZOS9-19
Chr9	22288287	G	A	MODIFIER	3_prime_UTR_variant	LOC_Os09g38790	LOC_Os09g38790.1		ZOS9-19
Chr9	22288287	G	A	MODIFIER	intron_variant	LOC_Os09g38790	LOC_Os09g38790.3		ZOS9-19
Chr9	22288383	A	G	MODIFIER	3_prime_UTR_variant	LOC_Os09g38790	LOC_Os09g38790.1		ZOS9-19
Chr9	22288383	A	G	MODIFIER	intron_variant	LOC_Os09g38790	LOC_Os09g38790.3		ZOS9-19
Chr9	22288384	C	T	MODIFIER	3_prime_UTR_variant	LOC_Os09g38790	LOC_Os09g38790.1		ZOS9-19
Chr9	22288384	C	T	MODIFIER	intron_variant	LOC_Os09g38790	LOC_Os09g38790.3		ZOS9-19
Chr9	22288434	C	G	MODIFIER	3_prime_UTR_variant	LOC_Os09g38790	LOC_Os09g38790.1		ZOS9-19
Chr9	22288434	C	G	MODIFIER	intron_variant	LOC_Os09g38790	LOC_Os09g38790.3		ZOS9-19
Chr9	22288497	GATTT	G	MODIFIER	3_prime_UTR_variant	LOC_Os09g38790	LOC_Os09g38790.1		ZOS9-19
Chr9	22288497	GATTT	G	MODIFIER	intron_variant	LOC_Os09g38790	LOC_Os09g38790.3		ZOS9-19
Chr9	22288534	GTCTTAACTCC	G	MODIFIER	3_prime_UTR_variant	LOC_Os09g38790	LOC_Os09g38790.1		ZOS9-19
Chr9	22288534	GTCTTAACTCC	G	MODIFIER	intron_variant	LOC_Os09g38790	LOC_Os09g38790.3		ZOS9-19
Chr9	22288546	A	ATCG	MODIFIER	3_prime_UTR_variant	LOC_Os09g38790	LOC_Os09g38790.1		ZOS9-19
Chr9	22288546	A	ATCG	MODIFIER	intron_variant	LOC_Os09g38790	LOC_Os09g38790.3		ZOS9-19
Chr9	22288548	A	G	MODIFIER	3_prime_UTR_variant	LOC_Os09g38790	LOC_Os09g38790.1		ZOS9-19
Chr9	22288548	A	G	MODIFIER	intron_variant	LOC_Os09g38790	LOC_Os09g38790.3		ZOS9-19
Chr9	22288551	ACG	A	MODIFIER	3_prime_UTR_variant	LOC_Os09g38790	LOC_Os09g38790.1		ZOS9-19
Chr9	22288551	ACG	A	MODIFIER	intron_variant	LOC_Os09g38790	LOC_Os09g38790.3		ZOS9-19
Chr9	22288609	G	T	MODIFIER	3_prime_UTR_variant	LOC_Os09g38790	LOC_Os09g38790.1		ZOS9-19
Chr9	22288609	G	T	MODIFIER	intron_variant	LOC_Os09g38790	LOC_Os09g38790.3		ZOS9-19
Chr9	22288639	T	G	MODIFIER	3_prime_UTR_variant	LOC_Os09g38790	LOC_Os09g38790.1		ZOS9-19
Chr9	22288639	T	G	MODIFIER	intron_variant	LOC_Os09g38790	LOC_Os09g38790.3		ZOS9-19
Chr9	22288649	A	C	MODIFIER	3_prime_UTR_variant	LOC_Os09g38790	LOC_Os09g38790.1		ZOS9-19
Chr9	22288649	A	C	MODIFIER	intron_variant	LOC_Os09g38790	LOC_Os09g38790.3		ZOS9-19
Chr9	22288708	T	G	MODIFIER	3_prime_UTR_variant	LOC_Os09g38790	LOC_Os09g38790.1		ZOS9-19
Chr9	22288708	T	G	MODIFIER	intron_variant	LOC_Os09g38790	LOC_Os09g38790.3		ZOS9-19
Chr9	22288720	GA	G	MODIFIER	3_prime_UTR_variant	LOC_Os09g38790	LOC_Os09g38790.1		ZOS9-19
Chr9	22288720	GA	G	MODIFIER	intron_variant	LOC_Os09g38790	LOC_Os09g38790.3		ZOS9-19
Chr9	22288735	G	T	MODIFIER	3_prime_UTR_variant	LOC_Os09g38790	LOC_Os09g38790.1		ZOS9-19
Chr9	22288735	G	T	MODIFIER	intron_variant	LOC_Os09g38790	LOC_Os09g38790.3		ZOS9-19
Chr9	22288871	A	AG	MODIFIER	3_prime_UTR_variant	LOC_Os09g38790	LOC_Os09g38790.1		ZOS9-19
Chr9	22288871	A	AG	MODIFIER	intron_variant	LOC_Os09g38790	LOC_Os09g38790.3		ZOS9-19
Chr9	22288943	C	CA	HIGH	frameshift_variant	LOC_Os09g38790	LOC_Os09g38790.1	p.Glu344fs	ZOS9-19
Chr9	22288943	C	CA	MODIFIER	intron_variant	LOC_Os09g38790	LOC_Os09g38790.3		ZOS9-19
Chr9	22289120	A	G	MODIFIER	intron_variant	LOC_Os09g38790	LOC_Os09g38790.1		ZOS9-19
Chr9	22289149	C	G	MODIFIER	intron_variant	LOC_Os09g38790	LOC_Os09g38790.1		ZOS9-19
Chr9	22289435	A	AT	MODIFIER	intron_variant	LOC_Os09g38790	LOC_Os09g38790.1		ZOS9-19
Chr9	22289437	T	TAAA	MODIFIER	intron_variant	LOC_Os09g38790	LOC_Os09g38790.1		ZOS9-19
Chr9	22289965	C	T	LOW	synonymous_variant	LOC_Os09g38790	LOC_Os09g38790.1	p.Ser167Ser	ZOS9-19
Chr9	22290315	A	C	MODIFIER	intron_variant	LOC_Os09g38790	LOC_Os09g38790.1		ZOS9-19
Chr9	22290328	T	TAAC	MODIFIER	intron_variant	LOC_Os09g38790	LOC_Os09g38790.1		ZOS9-19
Chr9	22290562	GACAC	G	MODIFIER	intron_variant	LOC_Os09g38790	LOC_Os09g38790.1		ZOS9-19
Chr9	22290567	T	TCCAG	MODIFIER	intron_variant	LOC_Os09g38790	LOC_Os09g38790.1		ZOS9-19
Chr9	22290603	A	ATAAATAAATAAAT	MODIFIER	intron_variant	LOC_Os09g38790	LOC_Os09g38790.1		ZOS9-19
Chr9	22290605	AC	A	MODIFIER	intron_variant	LOC_Os09g38790	LOC_Os09g38790.1		ZOS9-19
Chr9	22290622	C	G	MODIFIER	intron_variant	LOC_Os09g38790	LOC_Os09g38790.1		ZOS9-19
Chr9	22290625	G	GT	MODIFIER	intron_variant	LOC_Os09g38790	LOC_Os09g38790.1		ZOS9-19
Chr9	22291290	G	GC	MODIFIER	intron_variant	LOC_Os09g38790	LOC_Os09g38790.1		ZOS9-19
Chr9	22690505	G	T	MODERATE	missense_variant	LOC_Os09g39490	LOC_Os09g39490.1	p.His161Asn	NF-YB11
Chr9	22690892	A	C	MODIFIER	intron_variant	LOC_Os09g39490	LOC_Os09g39490.1		NF-YB11
Chr9	22690968	T	C	LOW	splice_region_variant&intron_variant	LOC_Os09g39490	LOC_Os09g39490.1		NF-YB11
Chr9	22691551	A	T	MODIFIER	intron_variant	LOC_Os09g39490	LOC_Os09g39490.1		NF-YB11
Chr9	22691627	C	T	MODERATE	missense_variant	LOC_Os09g39490	LOC_Os09g39490.1	p.Ala70Thr	NF-YB11
Chr10	8993371	T	TAGTA	MODIFIER	intron_variant	LOC_Os10g17770	LOC_Os10g17770.1		LHP1
Chr10	8994190	GA	G	MODIFIER	intron_variant	LOC_Os10g17770	LOC_Os10g17770.1		LHP1
Chr10	8994708	AT	A	MODIFIER	intron_variant	LOC_Os10g17770	LOC_Os10g17770.1		LHP1
Chr10	8994896	C	T	MODIFIER	intron_variant	LOC_Os10g17770	LOC_Os10g17770.1		LHP1
Chr10	8996417	AT	A	MODIFIER	intron_variant	LOC_Os10g17770	LOC_Os10g17770.1		LHP1
Chr10	8997065	CAT	C	MODIFIER	3_prime_UTR_variant	LOC_Os10g17770	LOC_Os10g17770.1		LHP1
Chr10	14740116	A	G	LOW	synonymous_variant	LOC_Os10g28330	LOC_Os10g28330.1	p.Thr337Thr	ID1
Chr10	14740256	C	T	MODERATE	missense_variant	LOC_Os10g28330	LOC_Os10g28330.1	p.Gly291Ser	ID1
Chr10	14740495	ATGT	A	MODERATE	disruptive_inframe_deletion	LOC_Os10g28330	LOC_Os10g28330.1	p.Asn210del	ID1
Chr10	14741810	GT	G	MODIFIER	intron_variant	LOC_Os10g28330	LOC_Os10g28330.1		ID1
Chr10	14742031	C	CT	MODIFIER	intron_variant	LOC_Os10g28330	LOC_Os10g28330.1		ID1
Chr10	14742032	C	A	MODIFIER	intron_variant	LOC_Os10g28330	LOC_Os10g28330.1		ID1
Chr10	14742333	G	T	LOW	synonymous_variant	LOC_Os10g28330	LOC_Os10g28330.1	p.Gly106Gly	ID1
Chr10	17076501	CT	C	MODIFIER	intron_variant	LOC_Os10g32600	LOC_Os10g32600.1		Ehd1
Chr10	17076695	T	TAGTCAAATTTTATTCAAATTC	MODIFIER	intron_variant	LOC_Os10g32600	LOC_Os10g32600.1		Ehd1
Chr10	17076885	TA	T	MODIFIER	intron_variant	LOC_Os10g32600	LOC_Os10g32600.1		Ehd1
Chr10	17076896	G	GA	MODIFIER	intron_variant	LOC_Os10g32600	LOC_Os10g32600.1		Ehd1
Chr10	17077755	C	G	LOW	synonymous_variant	LOC_Os10g32600	LOC_Os10g32600.1	p.Thr75Thr	Ehd1
Chr10	18734028	A	AT	MODIFIER	intron_variant	LOC_Os10g35110	LOC_Os10g35110.1		Gal1
Chr10	18734322	CTG	C	MODIFIER	intron_variant	LOC_Os10g35110	LOC_Os10g35110.1		Gal1
Chr10	18734401	G	GT	MODIFIER	intron_variant	LOC_Os10g35110	LOC_Os10g35110.1		Gal1
Chr10	18734443	GA	G	MODIFIER	intron_variant	LOC_Os10g35110	LOC_Os10g35110.1		Gal1
Chr10	18734776	G	GT	MODIFIER	intron_variant	LOC_Os10g35110	LOC_Os10g35110.1		Gal1
Chr10	18734972	C	CTTTATGCA	MODIFIER	intron_variant	LOC_Os10g35110	LOC_Os10g35110.1		Gal1
Chr10	18735014	C	A	MODIFIER	intron_variant	LOC_Os10g35110	LOC_Os10g35110.1		Gal1
Chr10	18735063	T	C	MODIFIER	intron_variant	LOC_Os10g35110	LOC_Os10g35110.1		Gal1
Chr10	18735070	TG	T	MODIFIER	intron_variant	LOC_Os10g35110	LOC_Os10g35110.1		Gal1
Chr10	18735094	G	A	MODIFIER	intron_variant	LOC_Os10g35110	LOC_Os10g35110.1		Gal1
Chr10	18735374	A	G	MODIFIER	intron_variant	LOC_Os10g35110	LOC_Os10g35110.1		Gal1
Chr10	18735375	G	T	MODIFIER	intron_variant	LOC_Os10g35110	LOC_Os10g35110.1		Gal1
Chr10	18736266	TA	T	MODIFIER	intron_variant	LOC_Os10g35110	LOC_Os10g35110.1		Gal1
Chr10	18736364	GATAC	G	MODIFIER	intron_variant	LOC_Os10g35110	LOC_Os10g35110.1		Gal1
Chr10	18737994	GT	G	MODIFIER	intron_variant	LOC_Os10g35110	LOC_Os10g35110.1		Gal1
Chr10	18739501	G	GT	MODIFIER	intron_variant	LOC_Os10g35110	LOC_Os10g35110.1		Gal1
Chr10	18741322	TCAAAAAA	T	MODIFIER	3_prime_UTR_variant	LOC_Os10g35110	LOC_Os10g35110.1		Gal1
Chr10	18741379	T	TGTCCCATCCCA	LOW	splice_region_variant	LOC_Os10g35110	LOC_Os10g35110.1		Gal1
Chr10	18741379	T	TGTCCCATCCCA	MODIFIER	3_prime_UTR_variant	LOC_Os10g35110	LOC_Os10g35110.1		Gal1
Chr10	19017077	A	ATT	MODIFIER	intron_variant	LOC_Os10g35560	LOC_Os10g35560.1		SFR6
Chr10	19017173	T	G	MODIFIER	intron_variant	LOC_Os10g35560	LOC_Os10g35560.1		SFR6
Chr10	19017179	GTT	G	MODIFIER	intron_variant	LOC_Os10g35560	LOC_Os10g35560.1		SFR6
Chr10	19020418	G	GT	MODIFIER	intron_variant	LOC_Os10g35560	LOC_Os10g35560.1		SFR6
Chr10	19022410	C	CT	MODIFIER	intron_variant	LOC_Os10g35560	LOC_Os10g35560.1		SFR6
Chr10	19023232	G	A	MODERATE	missense_variant	LOC_Os10g35560	LOC_Os10g35560.1	p.Ala1041Thr	SFR6
Chr10	20863537	C	CGA	MODIFIER	5_prime_UTR_variant	LOC_Os10g39130	LOC_Os10g39130.1		OsMADS56
Chr10	20863539	T	TCGC	MODIFIER	5_prime_UTR_variant	LOC_Os10g39130	LOC_Os10g39130.1		OsMADS56
Chr10	20863865	T	TTCTCTC	MODIFIER	intron_variant	LOC_Os10g39130	LOC_Os10g39130.1		OsMADS56
Chr10	20864687	CCT	C	MODIFIER	intron_variant	LOC_Os10g39130	LOC_Os10g39130.1		OsMADS56
Chr10	20864868	ACAGTACAT	A	MODIFIER	intron_variant	LOC_Os10g39130	LOC_Os10g39130.1		OsMADS56
Chr10	20865669	A	AATGCTTATTCTTAATTG	MODIFIER	intron_variant	LOC_Os10g39130	LOC_Os10g39130.1		OsMADS56
Chr10	20866657	T	C	MODIFIER	intron_variant	LOC_Os10g39130	LOC_Os10g39130.1		OsMADS56
Chr10	20866777	A	G	MODIFIER	intron_variant	LOC_Os10g39130	LOC_Os10g39130.1		OsMADS56
Chr10	20866813	C	T	MODIFIER	intron_variant	LOC_Os10g39130	LOC_Os10g39130.1		OsMADS56
Chr10	20867549	CCT	C	MODIFIER	intron_variant	LOC_Os10g39130	LOC_Os10g39130.1		OsMADS56
Chr10	20868946	C	G	MODIFIER	intron_variant	LOC_Os10g39130	LOC_Os10g39130.1		OsMADS56
Chr10	20869522	TAA	T	MODIFIER	intron_variant	LOC_Os10g39130	LOC_Os10g39130.1		OsMADS56
Chr10	20869807	GT	G	MODIFIER	intron_variant	LOC_Os10g39130	LOC_Os10g39130.1		OsMADS56
Chr10	20870156	CT	C	MODIFIER	intron_variant	LOC_Os10g39130	LOC_Os10g39130.1		OsMADS56
Chr10	20870348	G	GT	MODIFIER	intron_variant	LOC_Os10g39130	LOC_Os10g39130.1		OsMADS56
Chr10	20870867	G	GTTT	MODIFIER	intron_variant	LOC_Os10g39130	LOC_Os10g39130.1		OsMADS56
Chr10	20871084	T	C	MODIFIER	intron_variant	LOC_Os10g39130	LOC_Os10g39130.1		OsMADS56
Chr10	20871214	A	AG	MODIFIER	intron_variant	LOC_Os10g39130	LOC_Os10g39130.1		OsMADS56
Chr10	20871481	C	T	MODIFIER	intron_variant	LOC_Os10g39130	LOC_Os10g39130.1		OsMADS56
Chr10	20871548	T	TATTTAACTTTAC	MODIFIER	intron_variant	LOC_Os10g39130	LOC_Os10g39130.1		OsMADS56
Chr10	20871870	T	C	MODIFIER	intron_variant	LOC_Os10g39130	LOC_Os10g39130.1		OsMADS56
Chr10	20872491	A	AT	HIGH	frameshift_variant&stop_gained	LOC_Os10g39130	LOC_Os10g39130.2	p.Ser146fs	OsMADS56
Chr10	20872491	A	AT	MODIFIER	intron_variant	LOC_Os10g39130	LOC_Os10g39130.1		OsMADS56
Chr10	23025746	GGAGA	G	MODIFIER	5_prime_UTR_variant	LOC_Os10g42690	LOC_Os10g42690.1		JMJ706
Chr10	23025819	TTCC	T	MODIFIER	5_prime_UTR_variant	LOC_Os10g42690	LOC_Os10g42690.1		JMJ706
Chr10	23026218	T	TC	MODIFIER	intron_variant	LOC_Os10g42690	LOC_Os10g42690.1		JMJ706
Chr10	23026358	T	TTCTTCTTCC	MODIFIER	intron_variant	LOC_Os10g42690	LOC_Os10g42690.1		JMJ706
Chr10	23026549	A	ATTCAT	MODIFIER	intron_variant	LOC_Os10g42690	LOC_Os10g42690.1		JMJ706
Chr10	23026584	CT	C	MODIFIER	intron_variant	LOC_Os10g42690	LOC_Os10g42690.1		JMJ706
Chr10	23026586	CCA	C	MODIFIER	intron_variant	LOC_Os10g42690	LOC_Os10g42690.1		JMJ706
Chr10	23026608	T	TAGG	MODIFIER	intron_variant	LOC_Os10g42690	LOC_Os10g42690.1		JMJ706
Chr10	23028344	T	C	MODIFIER	intron_variant	LOC_Os10g42690	LOC_Os10g42690.1		JMJ706
Chr10	23028587	A	G	LOW	synonymous_variant	LOC_Os10g42690	LOC_Os10g42690.1	p.Pro279Pro	JMJ706
Chr10	23029919	T	TTGCAATATAC	MODIFIER	intron_variant	LOC_Os10g42690	LOC_Os10g42690.1		JMJ706
Chr10	23030070	G	T	MODERATE	missense_variant	LOC_Os10g42690	LOC_Os10g42690.1	p.Ser669Ile	JMJ706
Chr10	23031590	C	CTG	MODIFIER	3_prime_UTR_variant	LOC_Os10g42690	LOC_Os10g42690.1		JMJ706
Chr11	658354	T	TG	MODIFIER	5_prime_UTR_variant	LOC_Os11g02300	LOC_Os11g02300.2		WNK8b
Chr11	658354	T	TG	MODIFIER	intron_variant	LOC_Os11g02300	LOC_Os11g02300.1		WNK8b
Chr11	658354	T	TG	MODIFIER	intron_variant	LOC_Os11g02305	LOC_Os11g02305.1		WNK8a
Chr11	2452608	T	A	MODIFIER	3_prime_UTR_variant	LOC_Os11g05470	LOC_Os11g05470.1		RCN1
Chr11	2453488	G	C	MODIFIER	intron_variant	LOC_Os11g05470	LOC_Os11g05470.1		RCN1
Chr11	20182489	GAAAAC	G	MODIFIER	3_prime_UTR_variant	LOC_Os11g34460	LOC_Os11g34460.1		FBO10
Chr11	20184601	CA	C	MODIFIER	5_prime_UTR_variant	LOC_Os11g34460	LOC_Os11g34460.2		FBO10
Chr11	20184601	CA	C	MODIFIER	intron_variant	LOC_Os11g34460	LOC_Os11g34460.1		FBO10
Chr11	20184909	AG	A	MODIFIER	5_prime_UTR_variant	LOC_Os11g34460	LOC_Os11g34460.2		FBO10
Chr11	20184909	AG	A	MODIFIER	intron_variant	LOC_Os11g34460	LOC_Os11g34460.1		FBO10
Chr11	20186083	G	GA	MODIFIER	5_prime_UTR_variant	LOC_Os11g34460	LOC_Os11g34460.2		FBO10
Chr11	20186083	G	GA	MODIFIER	intron_variant	LOC_Os11g34460	LOC_Os11g34460.1		FBO10
Chr11	20186410	T	G	MODIFIER	intron_variant	LOC_Os11g34460	LOC_Os11g34460.1		FBO10
Chr11	20186532	CAAA	C	MODIFIER	intron_variant	LOC_Os11g34460	LOC_Os11g34460.1		FBO10
Chr11	24230415	T	TTCTC	MODIFIER	5_prime_UTR_variant	LOC_Os11g40610	LOC_Os11g40610.2		ELF4
Chr11	24230748	TG	T	MODIFIER	intron_variant	LOC_Os11g40610	LOC_Os11g40610.1		ELF4
Chr11	24230806	A	ATG	MODIFIER	intron_variant	LOC_Os11g40610	LOC_Os11g40610.1		ELF4
Chr11	24232229	A	AT	MODIFIER	intron_variant	LOC_Os11g40610	LOC_Os11g40610.1		ELF4
Chr11	26501712	GAC	G	MODIFIER	5_prime_UTR_variant	LOC_Os11g43890	LOC_Os11g43890.1		REC14
Chr11	26501715	TTCGA	T	MODIFIER	5_prime_UTR_variant	LOC_Os11g43890	LOC_Os11g43890.1		REC14
Chr11	26502184	T	TG	MODIFIER	intron_variant	LOC_Os11g43890	LOC_Os11g43890.1		REC14
Chr11	26502254	T	TC	MODIFIER	intron_variant	LOC_Os11g43890	LOC_Os11g43890.1		REC14
Chr11	26502300	G	T	MODIFIER	intron_variant	LOC_Os11g43890	LOC_Os11g43890.1		REC14
Chr11	26502309	A	ATT	MODIFIER	intron_variant	LOC_Os11g43890	LOC_Os11g43890.1		REC14
Chr11	26502310	C	A	MODIFIER	intron_variant	LOC_Os11g43890	LOC_Os11g43890.1		REC14
Chr11	26503090	G	A	MODIFIER	intron_variant	LOC_Os11g43890	LOC_Os11g43890.1		REC14
Chr11	26503132	G	C	MODIFIER	intron_variant	LOC_Os11g43890	LOC_Os11g43890.1		REC14
Chr11	26503178	AT	A	MODIFIER	intron_variant	LOC_Os11g43890	LOC_Os11g43890.1		REC14
Chr11	26503197	C	A	MODIFIER	intron_variant	LOC_Os11g43890	LOC_Os11g43890.1		REC14
Chr12	699466	T	A	LOW	synonymous_variant	LOC_Os12g02250	LOC_Os12g02250.1	p.Ser521Ser	WNK8
Chr12	700321	CT	C	MODIFIER	intron_variant	LOC_Os12g02250	LOC_Os12g02250.1		WNK8
Chr12	701870	C	A	MODIFIER	intron_variant	LOC_Os12g02250	LOC_Os12g02250.1		WNK8
Chr12	703495	A	G	MODIFIER	intron_variant	LOC_Os12g02250	LOC_Os12g02250.1		WNK8
Chr12	705137	C	T	MODIFIER	5_prime_UTR_variant	LOC_Os12g02250	LOC_Os12g02250.1		WNK8
Chr12	4032722	T	A	MODIFIER	intron_variant	LOC_Os12g07950	LOC_Os12g07950.1		SRT2
Chr12	4032928	TA	T	MODIFIER	intron_variant	LOC_Os12g07950	LOC_Os12g07950.1		SRT2
Chr12	4032930	A	G	MODIFIER	intron_variant	LOC_Os12g07950	LOC_Os12g07950.1		SRT2
Chr12	4032936	T	G	MODIFIER	intron_variant	LOC_Os12g07950	LOC_Os12g07950.1		SRT2
Chr12	4032947	G	T	MODIFIER	intron_variant	LOC_Os12g07950	LOC_Os12g07950.1		SRT2
Chr12	4033159	CA	C	MODIFIER	intron_variant	LOC_Os12g07950	LOC_Os12g07950.1		SRT2
Chr12	4033357	T	A	MODIFIER	intron_variant	LOC_Os12g07950	LOC_Os12g07950.1		SRT2
Chr12	4033410	T	C	MODIFIER	intron_variant	LOC_Os12g07950	LOC_Os12g07950.1		SRT2
Chr12	4033492	A	T	MODIFIER	intron_variant	LOC_Os12g07950	LOC_Os12g07950.1		SRT2
Chr12	4033501	T	A	MODIFIER	intron_variant	LOC_Os12g07950	LOC_Os12g07950.1		SRT2
Chr12	4033929	ATT	A	MODIFIER	intron_variant	LOC_Os12g07950	LOC_Os12g07950.1		SRT2
Chr12	4034502	C	T	MODIFIER	intron_variant	LOC_Os12g07950	LOC_Os12g07950.1		SRT2
Chr12	4034890	A	T	MODIFIER	intron_variant	LOC_Os12g07950	LOC_Os12g07950.1		SRT2
Chr12	4035248	T	TA	MODIFIER	intron_variant	LOC_Os12g07950	LOC_Os12g07950.1		SRT2
Chr12	4036313	GT	G	MODIFIER	intron_variant	LOC_Os12g07950	LOC_Os12g07950.1		SRT2
Chr12	4036740	GA	G	MODIFIER	intron_variant	LOC_Os12g07950	LOC_Os12g07950.1		SRT2
Chr12	4036777	GA	G	MODIFIER	intron_variant	LOC_Os12g07950	LOC_Os12g07950.1		SRT2
Chr12	4036898	C	CGGCGGCGGT	MODIFIER	5_prime_UTR_variant	LOC_Os12g07950	LOC_Os12g07950.1		SRT2
Chr12	4217102	G	GT	MODIFIER	intron_variant	LOC_Os12g08280	LOC_Os12g08280.1		DPNPase
Chr12	4218071	C	T	MODIFIER	intron_variant	LOC_Os12g08280	LOC_Os12g08280.1		DPNPase
Chr12	4218137	T	C	MODIFIER	intron_variant	LOC_Os12g08280	LOC_Os12g08280.1		DPNPase
Chr12	4218293	C	T	MODERATE	missense_variant	LOC_Os12g08280	LOC_Os12g08280.1	p.Arg135Gln	DPNPase
Chr12	4218874	G	A	LOW	synonymous_variant	LOC_Os12g08280	LOC_Os12g08280.1	p.Ala51Ala	DPNPase
Chr12	4219171	C	T	MODIFIER	intron_variant	LOC_Os12g08280	LOC_Os12g08280.1		DPNPase
Chr12	4219183	TCA	T	MODIFIER	intron_variant	LOC_Os12g08280	LOC_Os12g08280.1		DPNPase
Chr12	4219281	T	A	MODIFIER	intron_variant	LOC_Os12g08280	LOC_Os12g08280.1		DPNPase
Chr12	4219312	G	GAAAA	MODIFIER	intron_variant	LOC_Os12g08280	LOC_Os12g08280.1		DPNPase
Chr12	21214283	CAA	C	MODIFIER	intron_variant	LOC_Os12g34850	LOC_Os12g34850.1		VRN5a
Chr12	22183611	G	GA	MODIFIER	intron_variant	LOC_Os12g36194	LOC_Os12g36194.1		NDPK2
Chr12	22184472	A	ATGT	MODIFIER	intron_variant	LOC_Os12g36194	LOC_Os12g36194.1		NDPK2
Chr12	22184473	C	CAGACATTTCTGATTACCTCAATATTCTGTTATTTCAGT	MODIFIER	intron_variant	LOC_Os12g36194	LOC_Os12g36194.1		NDPK2
Chr12	22184477	G	A	MODIFIER	intron_variant	LOC_Os12g36194	LOC_Os12g36194.1		NDPK2
Chr12	22188905	TTTA	T	MODIFIER	intron_variant	LOC_Os12g36194	LOC_Os12g36194.1		NDPK2
Chr12	22189268	C	T	MODIFIER	3_prime_UTR_variant	LOC_Os12g36194	LOC_Os12g36194.1		NDPK2
Chr12	22189275	T	C	MODIFIER	3_prime_UTR_variant	LOC_Os12g36194	LOC_Os12g36194.1		NDPK2
Chr12	22189495	T	A	MODIFIER	3_prime_UTR_variant	LOC_Os12g36194	LOC_Os12g36194.1		NDPK2
Chr12	22189574	A	ATCT	MODIFIER	3_prime_UTR_variant	LOC_Os12g36194	LOC_Os12g36194.1		NDPK2
Chr12	23961523	G	GAAA	MODERATE	disruptive_inframe_insertion	LOC_Os12g38970	LOC_Os12g38970.1	p.Gly132delinsGluArg	VIP4a
Chr12	23961788	G	A	MODIFIER	intron_variant	LOC_Os12g38970	LOC_Os12g38970.1		VIP4a
Chr12	23963055	G	T	MODIFIER	intron_variant	LOC_Os12g38970	LOC_Os12g38970.1		VIP4a
Chr12	23963555	G	GTTA	MODIFIER	intron_variant	LOC_Os12g38970	LOC_Os12g38970.1		VIP4a
Chr12	23964779	TGG	T	MODIFIER	intron_variant	LOC_Os12g38970	LOC_Os12g38970.1		VIP4a
Chr12	23964948	GT	G	MODIFIER	intron_variant	LOC_Os12g38970	LOC_Os12g38970.1		VIP4a
Chr12	23965107	C	T	MODIFIER	intron_variant	LOC_Os12g38970	LOC_Os12g38970.1		VIP4a
Chr12	23966093	G	T	MODIFIER	intron_variant	LOC_Os12g38970	LOC_Os12g38970.1		VIP4a
Chr12	23966468	TTTG	T	MODIFIER	intron_variant	LOC_Os12g38970	LOC_Os12g38970.1		VIP4a
Chr12	23966706	G	A	MODIFIER	intron_variant	LOC_Os12g38970	LOC_Os12g38970.1		VIP4a
Chr12	25091839	A	ACGGCGGCGGCGG	MODIFIER	5_prime_UTR_variant	LOC_Os12g40560	LOC_Os12g40560.1		FLK
Chr12	25092252	T	TA	MODIFIER	intron_variant	LOC_Os12g40560	LOC_Os12g40560.1		FLK
Chr12	25092333	C	T	MODIFIER	intron_variant	LOC_Os12g40560	LOC_Os12g40560.1		FLK
Chr12	25093557	G	A	MODIFIER	intron_variant	LOC_Os12g40560	LOC_Os12g40560.1		FLK
Chr12	25094723	A	G	MODIFIER	intron_variant	LOC_Os12g40560	LOC_Os12g40560.1		FLK
Chr12	25094830	T	G	MODIFIER	intron_variant	LOC_Os12g40560	LOC_Os12g40560.1		FLK
Chr12	25094872	A	AT	MODIFIER	intron_variant	LOC_Os12g40560	LOC_Os12g40560.1		FLK
Chr12	25098444	T	TG	MODIFIER	3_prime_UTR_variant	LOC_Os12g40560	LOC_Os12g40560.1		FLK
Chr12	25098460	C	T	MODIFIER	3_prime_UTR_variant	LOC_Os12g40560	LOC_Os12g40560.1		FLK
Chr12	25098762	T	C	MODIFIER	3_prime_UTR_variant	LOC_Os12g40560	LOC_Os12g40560.1		FLK
Chr12	25769165	T	A	MODIFIER	intron_variant	LOC_Os12g41650	LOC_Os12g41650.2		bhlh102
Chr12	25771664	C	CT	MODIFIER	intron_variant	LOC_Os12g41650	LOC_Os12g41650.2		bhlh102
Chr12	25771801	G	GTT	MODIFIER	intron_variant	LOC_Os12g41650	LOC_Os12g41650.2		bhlh102
Chr12	25954939	G	GT	MODIFIER	intron_variant	LOC_Os12g41880	LOC_Os12g41880.2		NF-YA4
Chr12	25955484	GTT	G	MODIFIER	intron_variant	LOC_Os12g41880	LOC_Os12g41880.2		NF-YA4
Chr12	25956641	CA	C	MODIFIER	intron_variant	LOC_Os12g41880	LOC_Os12g41880.2		NF-YA4
Chr12	25957282	GAC	G	MODIFIER	5_prime_UTR_variant	LOC_Os12g41880	LOC_Os12g41880.2		NF-YA4
Chr12	25957285	GGCGA	G	MODIFIER	5_prime_UTR_variant	LOC_Os12g41880	LOC_Os12g41880.2		NF-YA4
Chr12	25957344	AT	A	MODIFIER	5_prime_UTR_variant	LOC_Os12g41880	LOC_Os12g41880.2		NF-YA4
Chr12	25968574	GC	G	MODIFIER	intron_variant	LOC_Os12g41900	LOC_Os12g41900.1		SDG25
Chr12	25969110	G	GTT	MODIFIER	intron_variant	LOC_Os12g41900	LOC_Os12g41900.1		SDG25
Chr12	25969563	TA	T	MODIFIER	intron_variant	LOC_Os12g41900	LOC_Os12g41900.1		SDG25
Chr12	25969808	G	A	LOW	synonymous_variant	LOC_Os12g41900	LOC_Os12g41900.1	p.Leu1185Leu	SDG25
Chr12	25969866	G	C	LOW	synonymous_variant	LOC_Os12g41900	LOC_Os12g41900.1	p.Val1165Val	SDG25
Chr12	25971351	G	GAT	MODIFIER	intron_variant	LOC_Os12g41900	LOC_Os12g41900.1		SDG25
Chr12	25974054	T	C	MODIFIER	intron_variant	LOC_Os12g41900	LOC_Os12g41900.1		SDG25
Chr12	25975620	A	ACTCCTC	MODERATE	conservative_inframe_insertion	LOC_Os12g41900	LOC_Os12g41900.1	p.Glu36_Glu37dup	SDG25
Chr12	25975645	G	A	LOW	synonymous_variant	LOC_Os12g41900	LOC_Os12g41900.1	p.Leu29Leu	SDG25
