# Supplementary material for: Whole-Genome Sequencing and RNA-Seq Reveal Differences in Genetic Mechanism for Flowering Response between Weedy Rice and Cultivated Rice
Source: Int J Mol Sci. 2022 Jan 30;23(3):1608. doi: 10.3390/ijms23031608 (PMC8836195; doi:10.3390/ijms23031608)
Supplement: Supplementary file 1 [file ijms-23-01608-s001.zip › Table S9.xlsx]

## Sheet: Sheet1
Table S9. List of structural variations in flowering-related genes in PSRR-1 with reference to Nipponbare.
Chromosome	SV Start	SV End	SV ID	SV Type	Gene Symbol	Locus ID
Chr1	248123	248963	25799	INTERCHROMOSOMAL	DET1	LOC_Os01g01484
Chr1	255164	255204	24758	INTERCHROMOSOMAL	DET1	LOC_Os01g01484
Chr1	4332571	4333176	288	DELETION	GI	LOC_Os01g08700
Chr1	4332748	4333197	288	DELETION	GI	LOC_Os01g08700
Chr1	6495402	6495424	397	DELETION	FTL1	LOC_Os01g11940
Chr1	6495432	6495454	397	DELETION	FTL1	LOC_Os01g11940
Chr1	6495589	6495629	398	DELETION	FTL1	LOC_Os01g11940
Chr1	6495917	6495957	398	DELETION	FTL1	LOC_Os01g11940
Chr1	21636221	21637086	25325	INTERCHROMOSOMAL	ELF3b	LOC_Os01g38530
Chr1	37630600	37630609	2184	DELETION	POLA1	LOC_Os01g64820
Chr1	37630654	37630694	2184	DELETION	POLA1	LOC_Os01g64820
Chr1	39499963	39499970	2325	DELETION	ZOS1-20	LOC_Os01g67970
Chr1	39499991	39500031	2325	DELETION	ZOS1-20	LOC_Os01g67970
Chr1	40356653	40356693	2364	DUPLICATION	OsMADS51	LOC_Os01g69850
Chr1	40356785	40356798	2364	DUPLICATION	OsMADS51	LOC_Os01g69850
Chr1	40360506	40360513	2365	DELETION	OsMADS51	LOC_Os01g69850
Chr1	40360546	40360553	2365	DELETION	OsMADS51	LOC_Os01g69850
Chr1	42875319	42876025	26043	INTERCHROMOSOMAL	LUX	LOC_Os01g74020
Chr2	10282761	10282783	3094	DUPLICATION	CPS1	LOC_Os02g17780
Chr2	10282911	10282933	3094	DUPLICATION	CPS1	LOC_Os02g17780
Chr2	10283602	10283626	3095	DELETION	CPS1	LOC_Os02g17780
Chr2	10283635	10283659	3095	DELETION	CPS1	LOC_Os02g17780
Chr2	22337067	22337804	27063	INTERCHROMOSOMAL	GF14e	LOC_Os02g36974
Chr2	22337385	22337804	28613	INTERCHROMOSOMAL	GF14e	LOC_Os02g36974
Chr2	24569129	24569689	26788	INTERCHROMOSOMAL	TOC1	LOC_Os02g40510
Chr2	24917490	24917528	4000	INVERSION	CRY2	LOC_Os02g41550
Chr2	32044392	32045092	26678	INTERCHROMOSOMAL	OsMADS22	LOC_Os02g52340
Chr2	32044987	32045709	27978	INTERCHROMOSOMAL	OsMADS22	LOC_Os02g52340
Chr2	32045055	32045567	29195	INTERCHROMOSOMAL	OsMADS22	LOC_Os02g52340
Chr2	32045063	32045081	28228	INTERCHROMOSOMAL	OsMADS22	LOC_Os02g52340
Chr3	1269686	1270552	30517	INTERCHROMOSOMAL	OsMADS50	LOC_Os03g03070
Chr3	1269788	1270459	30476	INTERCHROMOSOMAL	OsMADS50	LOC_Os03g03070
Chr3	1269799	1270509	22632	INTERCHROMOSOMAL	OsMADS50	LOC_Os03g03070
Chr3	1269878	1269918	4670	DELETION	OsMADS50	LOC_Os03g03070
Chr3	4521394	4521424	4851	DELETION	MADS47	LOC_Os03g08754
Chr3	4521426	4521456	4851	DELETION	MADS47	LOC_Os03g08754
Chr3	4523666	4523674	4852	DELETION	MADS47	LOC_Os03g08754
Chr3	4523709	4523717	4852	DELETION	MADS47	LOC_Os03g08754
Chr3	4865155	4865195	4870	DELETION	FRL1	LOC_Os03g09310
Chr3	4865220	4865260	4870	DELETION	FRL1	LOC_Os03g09310
Chr3	14423811	14424651	30248	INTERCHROMOSOMAL	SEF1	LOC_Os03g25260
Chr3	16965885	16966021	29677	INTERCHROMOSOMAL	NF-YA8	LOC_Os03g29760
Chr3	16966389	16966801	30402	INTERCHROMOSOMAL	NF-YA8	LOC_Os03g29760
Chr3	27890647	27890684	5948	DELETION	NF-YA1	LOC_Os03g48970
Chr3	27890722	27890759	5948	DELETION	NF-YA1	LOC_Os03g48970
Chr3	32678685	32679355	30375	INTERCHROMOSOMAL	CUL4B	LOC_Os03g57290
Chr4	30184368	30184375	7867	DELETION	FL	LOC_Os04g51000
Chr4	30184630	30184634	7867	DELETION	FL	LOC_Os04g51000
Chr4	30185034	30185267	34092	INTERCHROMOSOMAL	FL	LOC_Os04g51000
Chr4	33072284	33072324	32133	INTERCHROMOSOMAL	AP2	LOC_Os04g55560
Chr6	2927825	2928528	9885	DUPLICATION	RFT1	LOC_Os06g06300
Chr6	2928136	2928609	9886	DELETION	RFT1	LOC_Os06g06300
Chr6	2941298	2942124	9886	DELETION	Hd3a	LOC_Os06g06320
Chr6	2942257	2942813	9885	DUPLICATION	Hd3a	LOC_Os06g06320
Chr6	3167818	3168698	23706	INTERCHROMOSOMAL	Ghd7	LOC_Os06g06750
Chr7	7548395	7548937	38299	INTERCHROMOSOMAL	SNB	LOC_Os07g13170
Chr7	7549000	7549030	38300	INTERCHROMOSOMAL	SNB	LOC_Os07g13170
Chr7	7550056	7550866	37902	INTERCHROMOSOMAL	SNB	LOC_Os07g13170
Chr7	17244883	17245759	38916	INTERCHROMOSOMAL	ELF8	LOC_Os07g29360
Chr7	19099966	19100006	32619	INTERCHROMOSOMAL	SPL13	LOC_Os07g32170
Chr7	27070669	27070687	36049	INTERCHROMOSOMAL	CRP	LOC_Os07g45400
Chr7	29534226	29535099	24269	INTERCHROMOSOMAL	ESP4	LOC_Os07g49320
Chr8	45470	46354	24597	INTERCHROMOSOMAL	OsHUA2	LOC_Os08g01054
Chr9	3055506	3055546	15276	DELETION	OsCO3	LOC_Os09g06464
Chr9	3055553	3055593	15276	DELETION	OsCO3	LOC_Os09g06464
Chr9	3059938	3059962	30707	INTERCHROMOSOMAL	OsCO3	LOC_Os09g06464
Chr9	7928604	7928628	15585	DELETION	VEF	LOC_Os09g13630
Chr9	7928604	7928628	15585	DELETION	VRN2	LOC_Os09g13630
Chr9	7928901	7928925	15585	DELETION	VEF	LOC_Os09g13630
Chr9	7928901	7928925	15585	DELETION	VRN2	LOC_Os09g13630
Chr9	7928963	7928976	15586	DELETION	VEF	LOC_Os09g13630
Chr9	7928963	7928976	15586	DELETION	VRN2	LOC_Os09g13630
Chr9	7928984	7929003	15586	DELETION	VEF	LOC_Os09g13630
Chr9	7928984	7929003	15586	DELETION	VRN2	LOC_Os09g13630
Chr9	7930965	7931516	15587	INVERSION	VEF	LOC_Os09g13630
Chr9	7930965	7931516	15587	INVERSION	VRN2	LOC_Os09g13630
Chr9	13183997	13183999	40599	INTERCHROMOSOMAL	ES43a	LOC_Os09g21770
Chr9	13184026	13184724	40187	INTERCHROMOSOMAL	ES43a	LOC_Os09g21770
Chr9	13184039	13184054	15875	DELETION	ES43a	LOC_Os09g21770
Chr9	20108674	20108681	16192	DELETION	FPA	LOC_Os09g34070
Chr9	20108745	20108751	16192	DELETION	FPA	LOC_Os09g34070
Chr10	17076679	17076709	40215	INTERCHROMOSOMAL	Ehd1	LOC_Os10g32600
Chr10	20871178	20871695	28453	INTERCHROMOSOMAL	OsMADS56	LOC_Os10g39130
Chr10	20871231	20872111	40786	INTERCHROMOSOMAL	OsMADS56	LOC_Os10g39130
Chr10	20871393	20871853	28454	INTERCHROMOSOMAL	OsMADS56	LOC_Os10g39130
Chr12	703417	703457	20128	DELETION	WNK8	LOC_Os12g02250
Chr12	703452	703492	20128	DELETION	WNK8	LOC_Os12g02250
Chr12	4031582	4032335	39803	INTERCHROMOSOMAL	SRT2	LOC_Os12g07950
Chr12	21212923	21213521	40022	INTERCHROMOSOMAL	VRN5a	LOC_Os12g34850
Chr12	21212982	21213521	25954	INTERCHROMOSOMAL	VRN5a	LOC_Os12g34850
Chr12	21213483	21213523	38906	INTERCHROMOSOMAL	VRN5a	LOC_Os12g34850
Chr12	21213498	21213506	35720	INTERCHROMOSOMAL	VRN5a	LOC_Os12g34850
Chr12	21213744	21214023	35719	INTERCHROMOSOMAL	VRN5a	LOC_Os12g34850
Chr12	21213748	21214150	25953	INTERCHROMOSOMAL	VRN5a	LOC_Os12g34850
Chr12	21213750	21214452	38905	INTERCHROMOSOMAL	VRN5a	LOC_Os12g34850
Chr12	22184466	22184477	21754	DELETION	NDPK2	LOC_Os12g36194
Chr12	22187353	22187362	21754	DELETION	NDPK2	LOC_Os12g36194
Chr12	22189761	22190266	37464	INTERCHROMOSOMAL	NDPK2	LOC_Os12g36194
Chr12	25770319	25770357	31825	INTERCHROMOSOMAL	bhlh102	LOC_Os12g41650
